# Supplementary material for: (2,4-Dichloro­phen­yl)(diphenyl­phosphor­yl)methanol
Source: Acta Crystallogr Sect E Struct Rep Online. 2010 Jan 30;66(Pt 2):o477. doi: 10.1107/S1600536809055548 (PMC2979971; doi:10.1107/S1600536809055548)
Supplement: Supplementary file 1 [file e-66-0o477-sup1.cif]

##############################################################################
###                                                                        ###
###        Electronic paper (Acta Crystallographica Section E)             ###
###                                                                        ###
##############################################################################
#                                                                            #
# This CIF contains the data in a paper accepted for publication in Acta     #
# Crystallographica Section E. It conforms to the requirements of Notes      #
# for Authors for Section E, and has been peer reviewed under the auspices   #
# of the IUCr Commission on Journals.                                        #
#                                                                            #
# Full details of the Crystallographic Information File format               #
# are given in the paper "The Crystallographic Information File (CIF):       #
# a New Standard Archive File for Crystallography" by S. R. Hall, F. H.      #
# Allen and I. D. Brown [Acta Cryst. (1991), A47, 655-685].                  #
#                                                                            #
# The current version of the core CIF dictionary is obtainable from          #
# ftp://ftp.iucr.org/pub/cif_core.dic. The current version number is 2.4.    #
#                                                                            #
# Software is freely available for graphical display of the structure(s) in  #
# this CIF.  For information consult the CIF home page http://www.iucr.org/  #
# cif/home.html                                                              #
#                                                                            #
# This file may be used for bona fide research purposes within the           #
# scientific community so long as proper attribution is given to the journal # 
# article from which it was obtained.                                        #
#                                                                            #
##############################################################################
                                             
data_I
_audit_creation_method     SHELXL-97
_chemical_name_systematic
;
(2,4-Dichlorophenyl)(diphenylphosphoryl)methanol
;
_chemical_name_common     ?
_chemical_formula_moiety     'C19 H15 Cl2 O2 P'
_chemical_formula_sum     'C19 H15 Cl2 O2 P'
_chemical_formula_iupac     'C19 H15 Cl2 O2 P'
_chemical_formula_weight     377.18
_chemical_melting_point     ?
_symmetry_cell_setting     'Monoclinic'
_symmetry_space_group_name_H-M     'P 21/n'
_symmetry_space_group_name_Hall     '-P 2yn'
loop_
    _symmetry_equiv_pos_as_xyz
    'x, y, z'
    '-x+1/2, y+1/2, -z+1/2'
    '-x, -y, -z'
    'x-1/2, -y-1/2, z-1/2'
_cell_length_a     8.8157(18)
_cell_length_b     11.334(2)
_cell_length_c     19.262(4)
_cell_angle_alpha     90.00
_cell_angle_beta     102.41(3)
_cell_angle_gamma     90.00
_cell_volume     1879.6(7)
_cell_formula_units_Z     4
_cell_measurement_reflns_used     1526
_cell_measurement_theta_min     3.25
_cell_measurement_theta_max     27.46
_cell_measurement_temperature     293(2)
_exptl_crystal_description     plate
_exptl_crystal_colour     colorless
_exptl_crystal_size_max     0.30
_exptl_crystal_size_mid     0.23
_exptl_crystal_size_min     0.12
_exptl_crystal_density_diffrn     1.333
_exptl_crystal_density_meas     ?
_exptl_crystal_density_method     'not measured'
_exptl_crystal_F_000     776
_exptl_absorpt_coefficient_mu     0.438
_exptl_absorpt_correction_type     'Multi-scan'
_exptl_absorpt_process_details     '(SADABS; Bruker, 2001)'
_exptl_absorpt_correction_T_min     0.8798
_exptl_absorpt_correction_T_max     0.9493
_exptl_special_details
;
;
_diffrn_ambient_temperature     293(2)
_diffrn_radiation_type     MoK\a
_diffrn_radiation_wavelength     0.71073
_diffrn_radiation_source     'fine-focus sealed tube'
_diffrn_radiation_monochromator     graphite
_diffrn_measurement_device_type     'Bruker APEX area-detector diffractometer'
_diffrn_measurement_method     '\f and \w scans'
_diffrn_detector_area_resol_mean     ?
_diffrn_reflns_number     15866
_diffrn_reflns_av_R_equivalents     0.0251
_diffrn_reflns_av_sigmaI/netI     0.0208
_diffrn_reflns_theta_min     3.33
_diffrn_reflns_theta_max     26.00
_diffrn_reflns_theta_full     26.00
_diffrn_measured_fraction_theta_max     1.00
_diffrn_measured_fraction_theta_full     1.00
_diffrn_reflns_limit_h_min     -10
_diffrn_reflns_limit_h_max     10
_diffrn_reflns_limit_k_min     -13
_diffrn_reflns_limit_k_max     13
_diffrn_reflns_limit_l_min     -23
_diffrn_reflns_limit_l_max     23
_diffrn_standards_number     0
_diffrn_standards_interval_count     0
_diffrn_standards_interval_time     0
_diffrn_standards_decay_%     ?
_refine_special_details
;
Refinement of <i>F</i>^2^ against ALL reflections. The weighted <i>R</i>-factor
<i>wR</i> and goodness of fit <i>S</i> are based on <i>F</i>^2^, conventional
<i>R</i>-factors <i>R</i> are based on <i>F</i>, with <i>F</i> set to zero for
negative <i>F</i>^2^. The threshold expression of <i>F</i>^2^ >
\s(<i>F</i>^2^) is used only for calculating <i>R</i>-factors(gt) <i>etc</i>.
and is not relevant to the choice of reflections for refinement.
<i>R</i>-factors based on <i>F</i>^2^ are statistically about twice as large
as those based on <i>F</i>, and <i>R</i>- factors based on ALL data will be
even larger.
;
_reflns_number_total     3680
_reflns_number_gt     2783
_reflns_threshold_expression     I>2\s(I)
_refine_ls_structure_factor_coef     Fsqd
_refine_ls_matrix_type     full
_refine_ls_R_factor_all     0.063
_refine_ls_R_factor_gt     0.049
_refine_ls_wR_factor_gt     0.142
_refine_ls_wR_factor_ref     0.156
_refine_ls_goodness_of_fit_ref     1.105
_refine_ls_restrained_S_all     1.105
_refine_ls_number_reflns     3680
_refine_ls_number_parameters     217
_refine_ls_number_restraints     0
_refine_ls_hydrogen_treatment     constr
_refine_ls_weighting_scheme     calc
_refine_ls_weighting_details
         'calc w=1/[\s^2^(Fo^2^)+(0.0771P)^2^+0.5515P] where P=(Fo^2^+2Fc^2^)/3'
_atom_sites_solution_hydrogens     geom
_atom_sites_solution_primary     direct
_atom_sites_solution_secondary     difmap
_refine_ls_shift/su_max     0.000
_refine_ls_shift/su_mean     0.000
_refine_diff_density_max     0.43
_refine_diff_density_min     -0.44
_refine_ls_extinction_method     none
_refine_ls_extinction_coef     ?
loop_
    _atom_type_symbol
    _atom_type_description
    _atom_type_scat_dispersion_real
    _atom_type_scat_dispersion_imag
    _atom_type_scat_source
    'C' 'C' 0.0033 0.0016
                         'International Tables Vol C Tables 4.2.6.8 and 6.1.1.4'
    'H' 'H' 0.0000 0.0000
                         'International Tables Vol C Tables 4.2.6.8 and 6.1.1.4'
    'O' 'O' 0.0106 0.0060
                         'International Tables Vol C Tables 4.2.6.8 and 6.1.1.4'
    'P' 'P' 0.1023 0.0942
                         'International Tables Vol C Tables 4.2.6.8 and 6.1.1.4'
    'Cl' 'Cl' 0.1484 0.1585
                         'International Tables Vol C Tables 4.2.6.8 and 6.1.1.4'
_computing_data_collection     'SMART (Bruker, 2001)'
_computing_cell_refinement     'SAINT (Bruker, 2001)'
_computing_data_reduction     'SAINT (Bruker, 2001)'
_computing_structure_solution     'SHELXS97 (Sheldrick, 2008)'
_computing_structure_refinement     'SHELXL97 (Sheldrick, 2008)'
_computing_molecular_graphics     'ORTEP-3 for Windows (Farrugia, 1997)'
_computing_publication_material     'SHELXL97 (Sheldrick, 2008)'
loop_
    _atom_site_type_symbol
    _atom_site_label
    _atom_site_fract_x
    _atom_site_fract_y
    _atom_site_fract_z
    _atom_site_U_iso_or_equiv
    _atom_site_adp_type
    _atom_site_calc_flag
    _atom_site_refinement_flags
    _atom_site_occupancy
    _atom_site_disorder_assembly
    _atom_site_disorder_group
    P P1 0.63438(6) 0.94073(5) 0.21088(4) 0.0543(2) Uani d . 1 . .
    Cl Cl1 0.99338(10) 0.89244(14) 0.36475(6) 0.1424(5) Uani d . 1 . .
    Cl Cl2 0.66962(19) 0.89703(11) 0.57032(6) 0.1442(5) Uani d . 1 . .
    C C1 0.6904(2) 0.80652(19) 0.26412(15) 0.0612(6) Uani d . 1 . .
    H H1A 0.7951 0.7831 0.2601 0.073 Uiso calc R 1 . .
    C C2 0.6902(3) 0.8293(2) 0.34053(15) 0.0661(6) Uani d . 1 . .
    C C3 0.8186(4) 0.8676(3) 0.38994(19) 0.0881(9) Uani d . 1 . .
    C C4 0.8124(5) 0.8865(3) 0.4608(2) 0.1068(12) Uani d . 1 . .
    H H4A 0.9007 0.9108 0.4934 0.128 Uiso calc R 1 . .
    C C5 0.6769(5) 0.8695(3) 0.48191(19) 0.0970(10) Uani d . 1 . .
    C C6 0.5478(5) 0.8317(3) 0.4349(2) 0.1001(11) Uani d . 1 . .
    H H6A 0.4555 0.8194 0.4499 0.120 Uiso calc R 1 . .
    C C7 0.5547(3) 0.8117(3) 0.36529(18) 0.0799(8) Uani d . 1 . .
    H H7A 0.4660 0.7856 0.3337 0.096 Uiso calc R 1 . .
    C C8 0.4292(2) 0.95822(18) 0.20306(12) 0.0524(5) Uani d . 1 . .
    C C9 0.3801(3) 1.0514(2) 0.24046(15) 0.0701(7) Uani d . 1 . .
    H H9A 0.4526 1.1014 0.2679 0.084 Uiso calc R 1 . .
    C C10 0.2238(3) 1.0687(3) 0.23653(17) 0.0839(9) Uani d . 1 . .
    H H10A 0.1909 1.1313 0.2608 0.101 Uiso calc R 1 . .
    C C11 0.1173(3) 0.9947(3) 0.19732(17) 0.0839(9) Uani d . 1 . .
    H H11A 0.0122 1.0067 0.1955 0.101 Uiso calc R 1 . .
    C C12 0.1633(3) 0.9022(3) 0.16022(17) 0.0781(8) Uani d . 1 . .
    H H12A 0.0896 0.8523 0.1334 0.094 Uiso calc R 1 . .
    C C13 0.3199(3) 0.8840(2) 0.16314(14) 0.0618(6) Uani d . 1 . .
    H H13A 0.3516 0.8217 0.1382 0.074 Uiso calc R 1 . .
    C C14 0.6700(3) 0.9144(2) 0.12355(16) 0.0662(6) Uani d . 1 . .
    C C15 0.6984(4) 1.0121(3) 0.08557(17) 0.0890(9) Uani d . 1 . .
    H H15A 0.6956 1.0868 0.1053 0.107 Uiso calc R 1 . .
    C C16 0.7307(5) 1.0012(4) 0.0193(2) 0.1152(12) Uani d . 1 . .
    H H16A 0.7501 1.0682 -0.0053 0.138 Uiso calc R 1 . .
    C C17 0.7344(5) 0.8922(5) -0.0107(2) 0.1150(13) Uani d . 1 . .
    H H17A 0.7546 0.8846 -0.0559 0.138 Uiso calc R 1 . .
    C C18 0.7083(5) 0.7958(4) 0.0261(3) 0.1295(16) Uani d . 1 . .
    H H18A 0.7117 0.7216 0.0059 0.155 Uiso calc R 1 . .
    C C19 0.6763(5) 0.8045(3) 0.0935(2) 0.1076(12) Uani d . 1 . .
    H H19A 0.6594 0.7369 0.1181 0.129 Uiso calc R 1 . .
    O O1 0.7200(2) 1.04574(14) 0.24533(11) 0.0708(5) Uani d . 1 . .
    O O2 0.58404(18) 0.71745(13) 0.23355(11) 0.0705(5) Uani d . 1 . .
    H H2A 0.6292 0.6539 0.2359 0.106 Uiso calc R 1 . .
loop_
    _atom_site_aniso_label
    _atom_site_aniso_U_11
    _atom_site_aniso_U_22
    _atom_site_aniso_U_33
    _atom_site_aniso_U_12
    _atom_site_aniso_U_13
    _atom_site_aniso_U_23
    P1 0.0408(3) 0.0380(3) 0.0837(4) -0.0029(2) 0.0128(3) 0.0001(3)
    Cl1 0.0633(5) 0.2302(15) 0.1210(8) -0.0437(7) -0.0081(5) 0.0291(8)
    Cl2 0.2145(15) 0.1219(9) 0.1001(7) 0.0202(9) 0.0428(8) 0.0175(6)
    C1 0.0386(11) 0.0413(11) 0.1017(19) 0.0011(8) 0.0105(11) 0.0028(11)
    C2 0.0552(13) 0.0450(12) 0.0951(19) 0.0006(10) 0.0097(12) 0.0127(12)
    C3 0.0698(18) 0.090(2) 0.098(2) -0.0106(15) 0.0030(15) 0.0224(18)
    C4 0.111(3) 0.103(3) 0.092(2) -0.011(2) -0.009(2) 0.021(2)
    C5 0.125(3) 0.073(2) 0.094(2) 0.006(2) 0.025(2) 0.0176(17)
    C6 0.105(3) 0.084(2) 0.122(3) 0.0023(19) 0.046(2) 0.014(2)
    C7 0.0708(17) 0.0644(16) 0.108(2) -0.0025(13) 0.0265(15) 0.0054(15)
    C8 0.0456(11) 0.0439(11) 0.0677(13) 0.0078(8) 0.0121(9) 0.0042(10)
    C9 0.0613(15) 0.0642(15) 0.0818(17) 0.0153(12) 0.0088(12) -0.0097(13)
    C10 0.0691(18) 0.094(2) 0.0890(19) 0.0313(15) 0.0182(15) -0.0146(16)
    C11 0.0480(14) 0.109(2) 0.095(2) 0.0237(15) 0.0167(13) -0.0002(18)
    C12 0.0464(14) 0.0899(19) 0.094(2) -0.0003(12) 0.0063(13) -0.0071(16)
    C13 0.0474(12) 0.0583(13) 0.0789(16) 0.0034(10) 0.0118(11) -0.0054(12)
    C14 0.0440(12) 0.0645(15) 0.0914(18) -0.0019(10) 0.0178(11) -0.0042(13)
    C15 0.106(2) 0.078(2) 0.082(2) 0.0025(17) 0.0163(17) 0.0079(16)
    C16 0.143(3) 0.115(3) 0.091(2) -0.003(3) 0.031(2) 0.016(2)
    C17 0.105(3) 0.146(4) 0.101(3) -0.002(3) 0.038(2) -0.013(3)
    C18 0.150(4) 0.108(3) 0.155(4) -0.013(3) 0.088(3) -0.043(3)
    C19 0.127(3) 0.079(2) 0.140(3) -0.0133(19) 0.081(3) -0.023(2)
    O1 0.0637(10) 0.0464(9) 0.0993(13) -0.0165(7) 0.0111(9) -0.0006(8)
    O2 0.0504(9) 0.0381(8) 0.1200(15) 0.0003(6) 0.0116(9) 0.0005(9)
_geom_special_details
;
All e.s.d.'s (except the e.s.d. in the dihedral angle between two l.s. planes)
are estimated using the full covariance matrix. The cell e.s.d.'s are taken
into account individually in the estimation of e.s.d.'s in distances, angles
and torsion angles; correlations between e.s.d.'s in cell parameters are only
used when they are defined by crystal symmetry. An approximate (isotropic)
treatment of cell e.s.d.'s is used for estimating e.s.d.'s involving l.s.
planes.
;
loop_
    _geom_bond_atom_site_label_1
    _geom_bond_atom_site_label_2
    _geom_bond_site_symmetry_2
    _geom_bond_distance
    _geom_bond_publ_flag
    P1 O1 . 1.4872(17) no
    P1 C8 . 1.794(2) no
    P1 C14 . 1.801(3) no
    P1 C1 . 1.842(2) no
    Cl1 C3 . 1.735(3) no
    Cl2 C5 . 1.746(4) no
    C1 O2 . 1.417(3) no
    C1 C2 . 1.495(4) no
    C1 H1A . 0.9800 no
    C2 C3 . 1.383(4) no
    C2 C7 . 1.393(4) no
    C3 C4 . 1.394(5) no
    C4 C5 . 1.356(5) no
    C4 H4A . 0.9300 no
    C5 C6 . 1.363(5) no
    C6 C7 . 1.374(5) no
    C6 H6A . 0.9300 no
    C7 H7A . 0.9300 no
    C8 C13 . 1.382(3) no
    C8 C9 . 1.398(3) no
    C9 C10 . 1.378(4) no
    C9 H9A . 0.9300 no
    C10 C11 . 1.360(4) no
    C10 H10A . 0.9300 no
    C11 C12 . 1.378(4) no
    C11 H11A . 0.9300 no
    C12 C13 . 1.385(3) no
    C12 H12A . 0.9300 no
    C13 H13A . 0.9300 no
    C14 C15 . 1.379(4) no
    C14 C19 . 1.380(4) no
    C15 C16 . 1.372(5) no
    C15 H15A . 0.9300 no
    C16 C17 . 1.368(6) no
    C16 H16A . 0.9300 no
    C17 C18 . 1.349(6) no
    C17 H17A . 0.9300 no
    C18 C19 . 1.389(5) no
    C18 H18A . 0.9300 no
    C19 H19A . 0.9300 no
    O2 H2A . 0.8200 no
loop_
    _geom_angle_atom_site_label_1
    _geom_angle_atom_site_label_2
    _geom_angle_atom_site_label_3
    _geom_angle_site_symmetry_1
    _geom_angle_site_symmetry_3
    _geom_angle
    _geom_angle_publ_flag
    O1 P1 C8 . . 110.82(11) no
    O1 P1 C14 . . 112.05(11) no
    C8 P1 C14 . . 108.36(11) no
    O1 P1 C1 . . 111.28(11) no
    C8 P1 C1 . . 106.43(10) no
    C14 P1 C1 . . 107.67(12) no
    O2 C1 C2 . . 113.1(2) no
    O2 C1 P1 . . 106.44(16) no
    C2 C1 P1 . . 110.43(16) no
    O2 C1 H1A . . 108.9 no
    C2 C1 H1A . . 108.9 no
    P1 C1 H1A . . 108.9 no
    C3 C2 C7 . . 116.4(3) no
    C3 C2 C1 . . 123.9(2) no
    C7 C2 C1 . . 119.7(2) no
    C2 C3 C4 . . 121.5(3) no
    C2 C3 Cl1 . . 120.2(3) no
    C4 C3 Cl1 . . 118.2(3) no
    C5 C4 C3 . . 119.7(3) no
    C5 C4 H4A . . 120.2 no
    C3 C4 H4A . . 120.2 no
    C4 C5 C6 . . 120.6(4) no
    C4 C5 Cl2 . . 119.2(3) no
    C6 C5 Cl2 . . 120.2(3) no
    C5 C6 C7 . . 119.6(3) no
    C5 C6 H6A . . 120.2 no
    C7 C6 H6A . . 120.2 no
    C6 C7 C2 . . 122.1(3) no
    C6 C7 H7A . . 118.9 no
    C2 C7 H7A . . 118.9 no
    C13 C8 C9 . . 119.4(2) no
    C13 C8 P1 . . 123.32(17) no
    C9 C8 P1 . . 117.30(19) no
    C10 C9 C8 . . 119.8(3) no
    C10 C9 H9A . . 120.1 no
    C8 C9 H9A . . 120.1 no
    C11 C10 C9 . . 120.3(3) no
    C11 C10 H10A . . 119.8 no
    C9 C10 H10A . . 119.8 no
    C10 C11 C12 . . 120.8(2) no
    C10 C11 H11A . . 119.6 no
    C12 C11 H11A . . 119.6 no
    C11 C12 C13 . . 119.6(3) no
    C11 C12 H12A . . 120.2 no
    C13 C12 H12A . . 120.2 no
    C8 C13 C12 . . 120.1(2) no
    C8 C13 H13A . . 120.0 no
    C12 C13 H13A . . 120.0 no
    C15 C14 C19 . . 118.3(3) no
    C15 C14 P1 . . 116.8(2) no
    C19 C14 P1 . . 124.9(2) no
    C16 C15 C14 . . 121.2(3) no
    C16 C15 H15A . . 119.4 no
    C14 C15 H15A . . 119.4 no
    C17 C16 C15 . . 120.2(4) no
    C17 C16 H16A . . 119.9 no
    C15 C16 H16A . . 119.9 no
    C18 C17 C16 . . 119.1(4) no
    C18 C17 H17A . . 120.4 no
    C16 C17 H17A . . 120.4 no
    C17 C18 C19 . . 121.7(4) no
    C17 C18 H18A . . 119.1 no
    C19 C18 H18A . . 119.1 no
    C14 C19 C18 . . 119.4(4) no
    C14 C19 H19A . . 120.3 no
    C18 C19 H19A . . 120.3 no
    C1 O2 H2A . . 109.5 no
loop_
    _geom_torsion_atom_site_label_1
    _geom_torsion_atom_site_label_2
    _geom_torsion_atom_site_label_3
    _geom_torsion_atom_site_label_4
    _geom_torsion_site_symmetry_1
    _geom_torsion_site_symmetry_2
    _geom_torsion_site_symmetry_3
    _geom_torsion_site_symmetry_4
    _geom_torsion
    _geom_torsion_publ_flag
    O1 P1 C1 O2 . . . . 170.00(15) no
    C8 P1 C1 O2 . . . . 49.18(19) no
    C14 P1 C1 O2 . . . . -66.84(18) no
    O1 P1 C1 C2 . . . . 46.92(18) no
    C8 P1 C1 C2 . . . . -73.91(18) no
    C14 P1 C1 C2 . . . . 170.08(15) no
    O2 C1 C2 C3 . . . . 150.1(2) no
    P1 C1 C2 C3 . . . . -90.8(3) no
    O2 C1 C2 C7 . . . . -29.9(3) no
    P1 C1 C2 C7 . . . . 89.2(2) no
    C7 C2 C3 C4 . . . . 0.5(4) no
    C1 C2 C3 C4 . . . . -179.5(3) no
    C7 C2 C3 Cl1 . . . . -179.9(2) no
    C1 C2 C3 Cl1 . . . . 0.1(4) no
    C2 C3 C4 C5 . . . . -1.3(5) no
    Cl1 C3 C4 C5 . . . . 179.1(3) no
    C3 C4 C5 C6 . . . . 1.4(6) no
    C3 C4 C5 Cl2 . . . . -178.5(3) no
    C4 C5 C6 C7 . . . . -0.6(6) no
    Cl2 C5 C6 C7 . . . . 179.2(3) no
    C5 C6 C7 C2 . . . . -0.2(5) no
    C3 C2 C7 C6 . . . . 0.3(4) no
    C1 C2 C7 C6 . . . . -179.7(3) no
    O1 P1 C8 C13 . . . . 169.1(2) no
    C14 P1 C8 C13 . . . . 45.8(2) no
    C1 P1 C8 C13 . . . . -69.8(2) no
    O1 P1 C8 C9 . . . . -11.8(2) no
    C14 P1 C8 C9 . . . . -135.1(2) no
    C1 P1 C8 C9 . . . . 109.4(2) no
    C13 C8 C9 C10 . . . . -0.6(4) no
    P1 C8 C9 C10 . . . . -179.8(2) no
    C8 C9 C10 C11 . . . . 0.9(5) no
    C9 C10 C11 C12 . . . . -0.8(5) no
    C10 C11 C12 C13 . . . . 0.3(5) no
    C9 C8 C13 C12 . . . . 0.2(4) no
    P1 C8 C13 C12 . . . . 179.3(2) no
    C11 C12 C13 C8 . . . . 0.0(4) no
    O1 P1 C14 C15 . . . . -31.3(3) no
    C8 P1 C14 C15 . . . . 91.3(2) no
    C1 P1 C14 C15 . . . . -153.9(2) no
    O1 P1 C14 C19 . . . . 146.3(3) no
    C8 P1 C14 C19 . . . . -91.1(3) no
    C1 P1 C14 C19 . . . . 23.6(3) no
    C19 C14 C15 C16 . . . . 0.6(5) no
    P1 C14 C15 C16 . . . . 178.3(3) no
    C14 C15 C16 C17 . . . . 0.4(6) no
    C15 C16 C17 C18 . . . . -1.0(7) no
    C16 C17 C18 C19 . . . . 0.6(7) no
    C15 C14 C19 C18 . . . . -1.0(6) no
    P1 C14 C19 C18 . . . . -178.6(3) no
    C17 C18 C19 C14 . . . . 0.4(7) no
loop_
    _geom_hbond_atom_site_label_D
    _geom_hbond_atom_site_label_H
    _geom_hbond_atom_site_label_A
    _geom_hbond_site_symmetry_A
    _geom_hbond_distance_DH
    _geom_hbond_distance_HA
    _geom_hbond_distance_DA
    _geom_hbond_angle_DHA
    O2 H2A O1 2_645 0.82 1.79 2.576(2) 161.0
    C10 H10A O2 2 0.93 2.64 3.348(3) 133.8
    C1 H1A O1 2_645 0.98 2.69 3.075(3) 103.5
data_global
_journal_date_recd_electronic     2009-12-07
_journal_date_accepted     2009-12-28
_journal_name_full     'Acta Crystallographica, Section E'
_journal_year     2010
_journal_volume     66
_journal_issue      2
_journal_page_first     o477
_journal_page_last     o477
_journal_paper_category     QO
_journal_coeditor_code     PV2247
_publ_contact_author_name     'Guang-Quan Mei'
_publ_contact_author_address
;
Key Laboratory of Jiangxi University for Applied
Chemistry and Chemical Biology,
Yichun, 336000, People's Republic of China
;
_publ_contact_author_email     'yc_mgq@ycu.jx.cn'
_publ_contact_author_fax     '86-795-3201098'
_publ_contact_author_phone     '86-795-3201098'
_publ_section_title
;
(2,4-Dichlorophenyl)(diphenylphosphoryl)methanol
;
loop_
    _publ_author_name
    _publ_author_address
    'Liu, Wan-Yun'
;
Key Laboratory of Jiangxi University for Applied Chemistry and Chemical
 Biology,
Yichun 336000,
People's Republic of China
;
    'Huo, Ping'
;
Key Laboratory of Jiangxi University for Applied Chemistry and Chemical
 Biology,
Yichun 336000,
People's Republic of China
;
    'Huang, Tong-Lin'
;
Jiangxi Science & Technology Research Center for Work Safety,
Nanchang 330046,
People's Republic of China
;
    'Mei, Guang-Quan'
;
Key Laboratory of Jiangxi University for Applied Chemistry and Chemical
 Biology,
Yichun 336000,
People's Republic of China
;
