# Supplementary material for: (2,4-Dichloro­phen­yl)(diphenyl­phosphor­yl)methanol
Source: Acta Crystallogr Sect E Struct Rep Online. 2010 Jan 30;66(Pt 2):o477. doi: 10.1107/S1600536809055548 (PMC2979971; doi:10.1107/S1600536809055548)
Supplement: Supplementary file 2 [file e-66-0o477-Isup2.hkl]

# 
# h,k,l, Fc-squared, Fo-squared, sigma(Fo-squared) and status flag 
# 
data_I
_shelx_title ' p in P2(1)/n' 
_shelx_refln_list_code          4 
_shelx_F_calc_maximum      168.46 
_exptl_crystal_F_000       776.00 
_reflns_d_resolution_high  0.8107 
 
loop_ 
 _symmetry_equiv_pos_as_xyz 
 'x, y, z' 
 '-x+1/2, y+1/2, -z+1/2' 
 '-x, -y, -z' 
 'x-1/2, -y-1/2, z-1/2' 
 
_cell_length_a     8.8157 
_cell_length_b    11.3338 
_cell_length_c    19.2624 
_cell_angle_alpha  90.000 
_cell_angle_beta  102.409 
_cell_angle_gamma  90.000 
 
_shelx_F_squared_multiplier     1.000 
 
loop_ 
 _refln_index_h 
 _refln_index_k 
 _refln_index_l 
 _refln_F_squared_calc 
 _refln_F_squared_meas 
 _refln_F_squared_sigma 
 _refln_observed_status 
   2   0   0    16616.04    16818.73    241.11 o 
   4   0   0       64.77       86.70      1.77 o 
   6   0   0     1398.64     1570.25     42.59 o 
   8   0   0        9.39        8.63      7.26 o 
  10   0   0       14.23       18.90      6.44 o 
   2   1   0    14185.00    13357.25    161.45 o 
   3   1   0    13181.48    12696.90    155.56 o 
   4   1   0       73.73       70.05      1.15 o 
   5   1   0       25.55       25.07      1.30 o 
   6   1   0        3.91        4.85      0.66 o 
   7   1   0       35.64       24.26      3.72 o 
   8   1   0        3.23        7.37      3.19 o 
   9   1   0       33.64       40.45      6.00 o 
  10   1   0        4.13       -0.35      2.95 o 
   0   2   0    10038.22     8887.90    139.99 o 
   1   2   0    28379.35    26454.73    357.40 o 
   2   2   0     2061.38     2244.52     25.85 o 
   3   2   0       75.71      106.96      5.00 o 
   4   2   0      160.20      176.33      2.52 o 
   5   2   0      390.39      400.15      4.89 o 
   6   2   0       28.52       31.71      1.49 o 
   7   2   0       90.27      111.36      2.14 o 
   8   2   0      355.92      329.76      9.59 o 
   9   2   0       72.32       76.02      5.97 o 
  10   2   0       19.34       16.39      3.41 o 
   1   3   0        8.24        0.88      0.65 o 
   2   3   0      665.64      580.96      6.07 o 
   3   3   0      207.48      256.65      4.37 o 
   4   3   0      312.74      309.07      3.86 o 
   5   3   0      107.94       98.09      1.94 o 
   6   3   0     1816.92     1754.82     18.65 o 
   7   3   0       84.25       86.00      2.09 o 
   8   3   0      158.96      181.81      4.71 o 
   9   3   0       40.40       47.02      4.33 o 
  10   3   0       22.62       25.51      4.16 o 
   0   4   0     4920.24     4993.73     76.56 o 
   1   4   0        5.86        2.36      0.67 o 
   2   4   0      180.16      169.93      4.59 o 
   3   4   0     1366.47     1337.06     16.94 o 
   4   4   0      167.71      168.93      4.49 o 
   5   4   0      510.08      529.65      6.55 o 
   6   4   0     1222.25     1307.22     15.03 o 
   7   4   0      212.11      191.73      3.53 o 
   8   4   0        3.85        3.32      0.97 o 
   9   4   0      304.71      286.64      7.56 o 
  10   4   0        3.77        5.63      2.82 o 
   1   5   0       96.54      101.70      2.10 o 
   2   5   0      397.79      394.30      4.56 o 
   3   5   0      480.66      416.08      5.97 o 
   4   5   0       20.30       27.63      1.56 o 
   5   5   0      999.15      965.90     19.81 o 
   6   5   0     1266.09     1258.44     14.49 o 
   7   5   0       13.15       14.30      1.50 o 
   8   5   0       36.88       38.49      2.26 o 
   9   5   0        0.54        0.42      1.62 o 
   0   6   0      756.86      721.62     11.04 o 
   1   6   0       34.90       30.09      1.26 o 
   2   6   0       73.11       78.58      2.00 o 
   3   6   0       65.01       55.54      1.75 o 
   4   6   0      167.42      160.91      3.64 o 
   5   6   0      556.89      534.55     12.41 o 
   6   6   0       54.76       64.01      2.38 o 
   7   6   0        8.62       14.17      1.80 o 
   8   6   0       67.92       59.57      2.53 o 
   9   6   0       76.35       87.30      4.12 o 
   1   7   0      287.25      273.80      3.96 o 
   2   7   0      135.47      150.81      2.90 o 
   3   7   0      594.89      600.27     10.62 o 
   4   7   0        0.25        1.48      1.86 o 
   5   7   0        5.38        5.46      1.68 o 
   6   7   0       23.21       28.58      1.74 o 
   7   7   0      187.07      178.29      3.86 o 
   8   7   0       16.93       15.48      1.80 o 
   9   7   0        3.32        2.95      1.30 o 
   0   8   0      845.30      919.81     16.75 o 
   1   8   0      150.96      145.53      2.96 o 
   2   8   0        0.11        0.70      1.04 o 
   3   8   0      265.11      284.65      4.35 o 
   4   8   0      223.47      205.06      8.81 o 
   5   8   0       71.48       73.72      3.36 o 
   6   8   0        2.14        1.15      1.26 o 
   7   8   0        1.96        2.37      1.29 o 
   8   8   0        6.94        7.61      1.91 o 
   1   9   0      808.06      806.70     10.18 o 
   2   9   0      464.46      448.56     10.89 o 
   3   9   0      114.36      120.76      3.01 o 
   4   9   0      119.63      116.11      5.17 o 
   5   9   0      130.27      127.33      4.70 o 
   6   9   0       31.24       30.79      2.40 o 
   7   9   0       28.89       29.77      1.94 o 
   8   9   0        1.40        0.06      1.39 o 
   0  10   0        0.03        0.37      1.30 o 
   1  10   0      351.17      373.54      5.75 o 
   2  10   0       16.03       23.79      1.59 o 
   3  10   0       76.18       65.44      2.39 o 
   4  10   0       84.34       99.77      3.55 o 
   5  10   0        0.04        1.82      1.62 o 
   6  10   0       10.12        6.59      1.94 o 
   7  10   0        0.14       -1.04      1.40 o 
   1  11   0        1.69        3.62      1.42 o 
   2  11   0       58.71       57.95      2.39 o 
   3  11   0        4.78        5.17      1.29 o 
   4  11   0        9.14       11.88      2.37 o 
   5  11   0       41.65       35.05      2.49 o 
   6  11   0       35.22       38.38      2.89 o 
   0  12   0      121.45      103.14      3.72 o 
   1  12   0       14.91       12.50      1.73 o 
   2  12   0        0.13        0.14      0.86 o 
   3  12   0       16.40       19.57      1.60 o 
   4  12   0        9.51       14.41      2.00 o 
   5  12   0       62.49       59.16      3.76 o 
   1  13   0       27.44       32.21      1.96 o 
   2  13   0       55.66       60.04      2.44 o 
   3  13   0        4.14        5.78      1.62 o 
  -9   0   1       82.85      122.85     13.56 o 
  -7   0   1      270.28      254.61     10.00 o 
  -5   0   1      643.97      670.31      8.24 o 
  -3   0   1      299.40      541.34      8.83 o 
   3   0   1       50.61       42.73      2.88 o 
   5   0   1     1107.13     1194.70     27.80 o 
   7   0   1        0.31        0.55      5.62 o 
   9   0   1        0.88       -0.41      3.70 o 
 -10   1   1       17.00       18.88      7.39 o 
  -9   1   1       75.97       76.89      6.51 o 
  -8   1   1        2.35        7.24      3.62 o 
  -7   1   1        0.92        0.18      0.71 o 
  -6   1   1      557.38      490.27      6.33 o 
  -5   1   1      293.06      315.21      3.95 o 
  -4   1   1     3065.33     3281.19     57.88 o 
  -3   1   1      451.93      474.72      4.31 o 
  -2   1   1      115.38       76.10      1.21 o 
   1   1   1        5.35        4.84      0.45 o 
   2   1   1    10745.90    10658.22    375.34 o 
   3   1   1     3187.79     3463.80     97.63 o 
   4   1   1      787.19      865.52     12.66 o 
   5   1   1       96.75       89.90      4.17 o 
   6   1   1        0.31        1.85      2.22 o 
   7   1   1      521.58      528.06     12.28 o 
   8   1   1        3.16        3.37      3.67 o 
   9   1   1       11.15       13.39      3.91 o 
  10   1   1      127.76      131.29      7.97 o 
 -10   2   1        2.34        5.68      6.23 o 
  -9   2   1      184.26      204.48      9.64 o 
  -8   2   1        7.46        2.47      0.75 o 
  -7   2   1        4.21        4.29      1.15 o 
  -6   2   1     1844.48     1871.97     18.99 o 
  -5   2   1       46.26       57.26      1.63 o 
  -4   2   1        0.36        0.94      0.79 o 
  -3   2   1      543.76      697.73      8.92 o 
  -2   2   1     1412.62     1215.82     14.14 o 
  -1   2   1       96.55      119.15      1.48 o 
   0   2   1    13702.32    13262.32    157.36 o 
   1   2   1     4121.62     4060.49     41.98 o 
   2   2   1      243.46      317.09      4.18 o 
   3   2   1     1746.13     1742.22     37.66 o 
   4   2   1      197.47      294.03      5.90 o 
   5   2   1      273.08      241.86      3.89 o 
   6   2   1     1091.64     1165.96     11.09 o 
   7   2   1        0.03       -0.19      2.20 o 
   8   2   1       22.60       25.33      8.70 o 
   9   2   1      217.56      238.93      8.63 o 
  10   2   1        3.62        7.01      3.03 o 
 -10   3   1       49.89       50.84      4.21 o 
  -9   3   1       45.57       50.69      3.76 o 
  -8   3   1       18.30       12.40      1.02 o 
  -7   3   1      422.40      404.77     12.20 o 
  -6   3   1       86.99       76.12      2.43 o 
  -5   3   1      581.07      541.99      6.70 o 
  -4   3   1       36.25       32.62      1.17 o 
  -3   3   1      578.96      582.63      6.52 o 
  -2   3   1      643.29      664.73      7.76 o 
  -1   3   1      613.08      648.81      7.22 o 
   0   3   1    10661.08    10729.88    125.77 o 
   1   3   1    11979.30    11510.77    138.23 o 
   2   3   1      206.59      138.48      2.01 o 
   3   3   1      248.76      237.61      3.67 o 
   4   3   1      204.36      246.95      3.62 o 
   5   3   1      254.18      203.05      3.34 o 
   6   3   1      449.81      451.18      6.30 o 
   7   3   1        0.61        0.74      0.82 o 
   8   3   1       11.45       11.56      2.83 o 
   9   3   1        2.06        1.40      2.43 o 
  10   3   1       10.05       10.68      3.23 o 
 -10   4   1       66.84       67.85      4.44 o 
  -9   4   1       18.99       16.49      3.68 o 
  -8   4   1       32.39       34.71      1.33 o 
  -7   4   1       56.94       51.83      2.49 o 
  -6   4   1        6.91        6.66      1.51 o 
  -5   4   1        9.09        9.52      1.13 o 
  -4   4   1     2844.53     2893.37     30.24 o 
  -3   4   1     1453.38     1520.28     17.18 o 
  -2   4   1     1378.90     1328.80     13.62 o 
  -1   4   1     1188.12     1057.72     16.98 o 
   0   4   1      303.88      394.61      4.94 o 
   1   4   1      711.85      735.33      7.63 o 
   2   4   1     3601.06     3915.40     42.68 o 
   3   4   1      202.51      144.30      3.00 o 
   4   4   1      714.43      780.21     10.60 o 
   5   4   1       86.22      104.58      2.45 o 
   6   4   1       22.77       20.05      1.68 o 
   7   4   1       31.53       39.37      2.07 o 
   8   4   1      294.14      283.93      4.43 o 
   9   4   1        1.93        0.52      2.57 o 
  10   4   1       15.55       18.96      5.57 o 
 -10   5   1       19.11       13.30      2.70 o 
  -9   5   1        0.47        0.75      0.91 o 
  -8   5   1       13.95       13.99      1.56 o 
  -7   5   1       98.00      101.22      2.62 o 
  -6   5   1      421.46      448.10      6.53 o 
  -5   5   1       26.55       22.77      1.53 o 
  -4   5   1       67.88       61.80      1.93 o 
  -3   5   1       76.54       49.16      1.79 o 
  -2   5   1       80.95      109.00      1.88 o 
  -1   5   1       20.79       19.14      1.14 o 
   0   5   1     1995.62     1911.09     20.17 o 
   1   5   1     2621.71     2906.00     31.07 o 
   2   5   1      711.95      641.87      7.59 o 
   3   5   1        0.12        6.18      1.05 o 
   4   5   1      413.20      430.91      7.92 o 
   5   5   1      793.40      761.76     10.42 o 
   6   5   1       44.66       51.53      2.36 o 
   7   5   1      240.31      248.82      4.50 o 
   8   5   1       21.70       21.51      2.16 o 
   9   5   1        0.01        1.70      2.56 o 
  -9   6   1       62.19       65.17      2.94 o 
  -8   6   1        0.11       -0.45      1.25 o 
  -7   6   1       11.89       12.10      1.50 o 
  -6   6   1       41.13       41.93      1.93 o 
  -5   6   1       98.43      107.34      6.43 o 
  -4   6   1      132.49      123.26      2.62 o 
  -3   6   1      938.64      912.79     17.25 o 
  -2   6   1       28.01       19.88      1.23 o 
  -1   6   1       29.33       26.81      1.25 o 
   0   6   1       16.99       20.37      1.23 o 
   1   6   1      599.06      678.13      8.88 o 
   2   6   1      290.58      297.46      4.05 o 
   3   6   1      123.75      151.11      3.66 o 
   4   6   1      708.58      684.67      9.98 o 
   5   6   1       68.27       73.68      2.44 o 
   6   6   1       18.14       17.57      1.60 o 
   7   6   1       47.17       43.27      1.99 o 
   8   6   1       14.08       15.09      1.70 o 
   9   6   1       58.04       55.80      3.78 o 
  -9   7   1       10.08        8.91      1.79 o 
  -8   7   1       40.34       45.62      2.43 o 
  -7   7   1        9.50       12.25      1.79 o 
  -6   7   1        7.67        4.93      1.70 o 
  -5   7   1      223.93      248.92      5.43 o 
  -4   7   1     1088.37     1135.91     30.84 o 
  -3   7   1       13.87        8.59      1.28 o 
  -2   7   1       65.71       63.48      1.85 o 
  -1   7   1      115.96      110.16      2.31 o 
   0   7   1      173.21      180.72      2.99 o 
   1   7   1     1658.91     1671.60     24.34 o 
   2   7   1      310.13      290.24      5.34 o 
   3   7   1       73.12       75.22      2.07 o 
   4   7   1      321.63      306.03      7.35 o 
   5   7   1       80.21       84.25      2.67 o 
   6   7   1      111.93      121.77      3.41 o 
   7   7   1       34.90       41.21      2.17 o 
   8   7   1       30.28       27.81      2.09 o 
   9   7   1        0.01       -0.56      1.62 o 
  -8   8   1        0.13        0.50      1.28 o 
  -7   8   1       67.05       77.99      2.91 o 
  -6   8   1       26.80       28.85      2.18 o 
  -5   8   1      499.90      461.44     14.55 o 
  -4   8   1       92.55       91.38      4.13 o 
  -3   8   1        0.26        0.66      1.28 o 
  -2   8   1      282.81      278.05      6.94 o 
  -1   8   1      935.74      951.11     11.17 o 
   0   8   1       31.42       33.11      1.99 o 
   1   8   1      801.53      757.55     13.68 o 
   2   8   1       90.53       89.59      2.27 o 
   3   8   1      229.19      246.57      4.32 o 
   4   8   1       33.32       28.18      2.55 o 
   5   8   1       53.45       52.38      3.12 o 
   6   8   1      218.44      237.83      9.73 o 
   7   8   1        0.43       -0.78      1.61 o 
   8   8   1        8.28        8.73      1.71 o 
  -8   9   1       12.57       10.67      2.13 o 
  -7   9   1        1.15        3.09      1.27 o 
  -6   9   1        0.01       -0.08      1.03 o 
  -5   9   1       75.97       69.35      4.03 o 
  -4   9   1      242.30      266.56     11.39 o 
  -3   9   1       73.81       74.23      2.66 o 
  -2   9   1      714.88      665.58     12.53 o 
  -1   9   1        0.19        1.30      1.04 o 
   0   9   1        7.90       13.17      1.35 o 
   1   9   1      255.96      224.14      3.85 o 
   2   9   1      479.84      499.73      9.82 o 
   3   9   1      168.83      173.27      3.40 o 
   4   9   1        8.44        7.62      2.33 o 
   5   9   1        0.08        0.53      1.41 o 
   6   9   1        4.49        7.90      1.88 o 
   7   9   1        0.32        0.05      1.09 o 
   8   9   1        5.90        6.83      2.17 o 
  -7  10   1        3.23        4.11      1.56 o 
  -6  10   1       17.80       15.24      2.38 o 
  -5  10   1      216.79      214.86      7.12 o 
  -4  10   1       33.08       27.96      2.33 o 
  -3  10   1        3.05        3.60      1.28 o 
  -2  10   1       31.94       31.94      1.83 o 
  -1  10   1      124.22      141.11      3.17 o 
   0  10   1      281.21      288.17      5.01 o 
   1  10   1       39.85       42.97      2.16 o 
   2  10   1        6.76       12.90      1.57 o 
   3  10   1        1.08        0.27      1.01 o 
   4  10   1      107.13       97.37      3.78 o 
   5  10   1       23.66       30.25      2.80 o 
   6  10   1        0.47        0.29      1.66 o 
   7  10   1       23.53       20.14      3.66 o 
  -6  11   1       36.32       28.64      2.05 o 
  -5  11   1        2.96        1.30      1.64 o 
  -4  11   1        9.05        8.61      1.65 o 
  -3  11   1       71.00       66.84      2.66 o 
  -2  11   1        0.98       -0.82      1.29 o 
  -1  11   1        3.15        6.58      1.45 o 
   0  11   1        0.21        0.46      1.03 o 
   1  11   1       69.25       74.22      2.41 o 
   2  11   1       70.17       63.57      2.24 o 
   3  11   1       33.60       39.71      2.52 o 
   4  11   1       10.14       10.67      2.14 o 
   5  11   1       24.66       27.76      4.14 o 
   6  11   1        5.05        9.53      2.78 o 
  -5  12   1        1.33        0.87      1.56 o 
  -4  12   1       41.03       42.75      2.62 o 
  -3  12   1        2.53        3.81      1.19 o 
  -2  12   1       14.30       14.98      1.96 o 
  -1  12   1       35.20       39.73      1.84 o 
   0  12   1        0.13        0.92      1.00 o 
   1  12   1        0.74        2.56      1.11 o 
   2  12   1       12.29       12.50      1.66 o 
   3  12   1        0.00        0.67      1.24 o 
   4  12   1       54.07       50.11      3.42 o 
   5  12   1        0.25        1.59      1.62 o 
  -3  13   1       35.19       33.66      1.91 o 
  -2  13   1        0.70        0.00      1.13 o 
  -1  13   1       12.15       13.53      1.43 o 
   0  13   1        1.33        1.42      1.43 o 
   1  13   1      100.37      104.95      3.44 o 
   2  13   1        3.81        4.39      1.46 o 
   3  13   1       13.08       17.30      2.19 o 
 -10   0   2       22.23       25.61     10.41 o 
  -8   0   2        0.28        0.41      2.88 o 
  -6   0   2       49.15       69.61      1.82 o 
  -4   0   2       27.24       40.31      3.31 o 
  -2   0   2     2256.59     2212.29     24.68 o 
   2   0   2    18133.47    18578.10    449.37 o 
   4   0   2     7369.38     7434.06    178.73 o 
   6   0   2      234.00      225.44      8.90 o 
   8   0   2      296.14      301.45     12.74 o 
  10   0   2       33.10       40.54      8.35 o 
 -10   1   2       33.11       40.06      5.26 o 
  -9   1   2       14.34       17.22      6.12 o 
  -8   1   2        5.31        6.48      1.73 o 
  -7   1   2      283.47      235.26      4.66 o 
  -6   1   2      267.10      246.54      3.35 o 
  -5   1   2        7.84        6.62      0.80 o 
  -4   1   2      746.05      801.74      7.09 o 
  -3   1   2       93.37       84.61      1.17 o 
  -2   1   2     2225.37     2405.22     19.38 o 
  -1   1   2        1.36        6.27      0.44 o 
   1   1   2      369.24      396.44      3.69 o 
   2   1   2     5339.91     5548.20     68.31 o 
   3   1   2     1012.50     1201.04     57.39 o 
   4   1   2     3201.20     2982.85     55.98 o 
   5   1   2      965.58      912.33     15.63 o 
   6   1   2       26.17       26.44      3.77 o 
   7   1   2        2.98        0.98      2.65 o 
   8   1   2        5.70        6.90      3.33 o 
   9   1   2       13.97       20.09      4.25 o 
  10   1   2       12.23       15.27      4.77 o 
 -10   2   2       95.21       84.79      9.81 o 
  -9   2   2      175.31      174.12      7.55 o 
  -8   2   2       64.61       53.70      2.06 o 
  -7   2   2      143.36      168.01      3.44 o 
  -6   2   2        0.35        0.66      0.70 o 
  -5   2   2      310.57      339.22      4.52 o 
  -4   2   2       72.37       46.18      1.45 o 
  -3   2   2      110.93       93.14      2.29 o 
  -2   2   2     2208.55     2189.32     27.04 o 
  -1   2   2        0.79        8.36      0.56 o 
   0   2   2     2823.24     2845.73     42.46 o 
   1   2   2    15970.83    15749.21    196.47 o 
   2   2   2     1998.73     1933.23     30.46 o 
   3   2   2      917.07      861.28     10.82 o 
   4   2   2      931.90      994.14     10.54 o 
   5   2   2     1523.10     1552.12     13.64 o 
   6   2   2       13.92       11.13      0.88 o 
   7   2   2      637.84      665.78     11.65 o 
   8   2   2      407.86      409.51      9.66 o 
   9   2   2        5.62        4.70      2.96 o 
  10   2   2        0.00        0.01      2.06 o 
 -10   3   2        0.00       -1.50      2.36 o 
  -9   3   2       18.05       13.52      2.47 o 
  -8   3   2       29.76       28.36      1.78 o 
  -7   3   2       26.86       27.98      1.47 o 
  -6   3   2      802.05      674.19     11.64 o 
  -5   3   2      148.56      168.27      4.43 o 
  -4   3   2     1964.83     2085.03     23.38 o 
  -3   3   2        6.02        9.24      0.76 o 
  -2   3   2     1129.85     1050.28     10.75 o 
  -1   3   2        1.05        4.95      0.57 o 
   0   3   2      845.49      922.24      8.83 o 
   1   3   2     7102.60     7329.81     82.64 o 
   2   3   2     1030.23     1089.14     11.07 o 
   3   3   2       89.04       68.48      2.03 o 
   4   3   2     1866.00     1747.97     22.66 o 
   5   3   2      316.63      322.57      4.26 o 
   6   3   2      784.74      764.71     18.33 o 
   7   3   2      121.24      125.92      4.92 o 
   8   3   2      289.67      299.48      7.45 o 
   9   3   2        2.01       -0.29      1.95 o 
  10   3   2      149.52      158.10      7.09 o 
 -10   4   2        2.06        4.88      2.33 o 
  -9   4   2      126.05      125.51      4.81 o 
  -8   4   2       24.46       23.10      1.36 o 
  -7   4   2       92.80       89.54      2.30 o 
  -6   4   2       64.26       74.50      2.18 o 
  -5   4   2      179.33      193.26      3.44 o 
  -4   4   2      508.92      503.47      5.77 o 
  -3   4   2     1302.78     1371.69     14.47 o 
  -2   4   2       40.14       34.33      1.26 o 
  -1   4   2     4489.01     4096.68     43.31 o 
   0   4   2     4109.57     4261.88     62.19 o 
   1   4   2     2247.65     2307.29     23.86 o 
   2   4   2      151.66      136.03      2.30 o 
   3   4   2     1624.78     1841.83     23.46 o 
   4   4   2       77.54       86.04      2.98 o 
   5   4   2      359.38      331.81      5.21 o 
   6   4   2       52.57       46.83      1.80 o 
   7   4   2      224.30      194.70      3.02 o 
   8   4   2       15.61       19.82      1.90 o 
   9   4   2      158.22      166.95      7.78 o 
 -10   5   2       17.51       23.94      3.16 o 
  -9   5   2        4.48        4.77      1.00 o 
  -8   5   2       84.84       90.81      2.68 o 
  -7   5   2       33.54       25.83      1.79 o 
  -6   5   2      457.98      435.13      7.42 o 
  -5   5   2      180.33      163.55      2.92 o 
  -4   5   2        0.32        0.47      0.81 o 
  -3   5   2      388.95      458.54      7.77 o 
  -2   5   2     1456.72     1448.68     19.19 o 
  -1   5   2      168.06      182.02      2.49 o 
   0   5   2     2176.24     2485.33     26.10 o 
   1   5   2      357.89      414.68      4.91 o 
   2   5   2      789.77      669.15      7.64 o 
   3   5   2      333.85      313.00      5.30 o 
   4   5   2      194.63      184.32      4.29 o 
   5   5   2      252.43      253.23      4.72 o 
   6   5   2      963.90     1011.98     15.23 o 
   7   5   2        7.52        5.52      1.52 o 
   8   5   2       23.16       15.47      2.29 o 
   9   5   2        0.69        2.05      2.31 o 
  -9   6   2       37.69       38.88      2.18 o 
  -8   6   2        6.84        9.87      1.57 o 
  -7   6   2       40.39       44.04      1.92 o 
  -6   6   2       45.84       51.85      2.54 o 
  -5   6   2     2005.61     1978.16     38.63 o 
  -4   6   2        7.51        7.05      1.23 o 
  -3   6   2       31.02       35.47      1.46 o 
  -2   6   2      701.06      682.34     13.07 o 
  -1   6   2      234.04      227.83      2.95 o 
   0   6   2      469.40      443.26      5.38 o 
   1   6   2     1955.61     1967.90     21.70 o 
   2   6   2      859.15      929.75     15.04 o 
   3   6   2        4.88        2.19      0.96 o 
   4   6   2      164.67      159.46      3.74 o 
   5   6   2      169.85      157.28      4.30 o 
   6   6   2       21.35       24.16      1.99 o 
   7   6   2        4.20        7.76      1.62 o 
   8   6   2      137.77      151.55      3.89 o 
   9   6   2       50.77       52.16      3.86 o 
  -9   7   2        1.46        1.27      1.20 o 
  -8   7   2      151.10      149.10      3.46 o 
  -7   7   2      118.66      121.83      3.02 o 
  -6   7   2      203.79      207.67      3.65 o 
  -5   7   2      164.83      182.03      3.92 o 
  -4   7   2       69.22       64.85      3.02 o 
  -3   7   2      307.89      293.31      8.33 o 
  -2   7   2      853.08      818.45     13.12 o 
  -1   7   2       19.14       16.23      1.05 o 
   0   7   2      286.52      299.51      4.10 o 
   1   7   2     1110.93     1067.78     12.85 o 
   2   7   2        1.81       -0.15      0.75 o 
   3   7   2      352.38      313.26      4.75 o 
   4   7   2      137.25      119.88      3.75 o 
   5   7   2      280.82      316.90      7.35 o 
   6   7   2       37.20       32.29      2.26 o 
   7   7   2      104.29      108.05      3.18 o 
   8   7   2       24.20       28.63      1.69 o 
  -8   8   2        0.03        0.29      1.06 o 
  -7   8   2        0.53        0.23      0.99 o 
  -6   8   2      102.55       82.36      2.46 o 
  -5   8   2      376.33      393.34      7.27 o 
  -4   8   2       67.14       64.77      3.00 o 
  -3   8   2      222.55      192.94      4.20 o 
  -2   8   2      383.93      384.03      6.01 o 
  -1   8   2       10.82       10.84      1.22 o 
   0   8   2     2157.50     2133.51     24.25 o 
   1   8   2      255.67      243.42      4.03 o 
   2   8   2      330.66      305.38      4.74 o 
   3   8   2        0.09        1.02      1.41 o 
   4   8   2      224.44      197.65      5.20 o 
   5   8   2        2.70        7.35      1.84 o 
   6   8   2       13.47       15.45      2.17 o 
   7   8   2        0.06       -0.39      1.13 o 
   8   8   2       31.91       34.45      2.06 o 
  -8   9   2        0.70       -0.19      1.41 o 
  -7   9   2       40.68       43.70      2.25 o 
  -6   9   2       81.59       72.24      2.41 o 
  -5   9   2        0.38       -0.85      1.57 o 
  -4   9   2       32.64       44.31      2.69 o 
  -3   9   2      632.48      594.51     15.99 o 
  -2   9   2        7.58       10.46      1.21 o 
  -1   9   2      545.64      507.43      6.72 o 
   0   9   2       78.75       62.39      2.42 o 
   1   9   2      631.26      593.83      9.31 o 
   2   9   2      364.77      370.86      8.25 o 
   3   9   2      252.44      232.11      4.32 o 
   4   9   2        6.26       12.32      1.52 o 
   5   9   2      253.69      263.77      5.83 o 
   6   9   2       15.61       12.24      2.07 o 
   7   9   2        1.84        0.91      1.34 o 
  -7  10   2        2.00        2.26      1.35 o 
  -6  10   2       11.68        9.43      1.63 o 
  -5  10   2       44.04       42.18      2.65 o 
  -4  10   2       80.42       86.58      2.92 o 
  -3  10   2        6.93       12.85      1.23 o 
  -2  10   2       38.67       40.49      2.02 o 
  -1  10   2      263.27      251.74      4.03 o 
   0  10   2      440.34      414.20      8.05 o 
   1  10   2      397.08      349.00      5.60 o 
   2  10   2       98.45       83.75      2.76 o 
   3  10   2       43.94       48.17      2.22 o 
   4  10   2       17.04       16.26      1.85 o 
   5  10   2        6.79        4.52      1.87 o 
   6  10   2       15.61       12.85      2.39 o 
   7  10   2       19.72       17.33      4.13 o 
  -6  11   2       43.22       50.06      2.91 o 
  -5  11   2        6.28        4.29      1.59 o 
  -4  11   2       25.35       25.48      2.77 o 
  -3  11   2       68.79       70.52      2.49 o 
  -2  11   2       73.30       62.55      2.43 o 
  -1  11   2       42.06       41.91      2.05 o 
   0  11   2        0.05       -1.28      1.03 o 
   1  11   2       28.56       27.44      1.78 o 
   2  11   2       32.62       42.38      2.21 o 
   3  11   2       12.54       13.22      1.66 o 
   4  11   2        0.00        0.05      0.91 o 
   5  11   2        9.71        9.06      2.36 o 
   6  11   2       47.84       53.76      3.60 o 
  -5  12   2       64.05       61.45      3.54 o 
  -4  12   2        3.76        0.98      1.23 o 
  -3  12   2        2.39        3.82      1.16 o 
  -2  12   2        1.02        1.23      1.09 o 
  -1  12   2       91.79       89.91      2.58 o 
   0  12   2      109.72      105.14      2.76 o 
   1  12   2        4.94        4.78      1.31 o 
   2  12   2        0.55       -0.18      1.22 o 
   3  12   2       43.35       45.74      2.40 o 
   4  12   2        4.06        3.26      1.95 o 
   5  12   2       19.50       24.16      2.86 o 
  -4  13   2        0.68        0.81      1.90 o 
  -3  13   2        1.00       -0.56      1.05 o 
  -2  13   2       68.07       73.20      3.15 o 
  -1  13   2       38.66       30.06      1.76 o 
   0  13   2       29.77       28.31      1.87 o 
   1  13   2        1.91        2.34      1.37 o 
   2  13   2       60.47       64.49      2.53 o 
   3  13   2        6.32        3.35      1.33 o 
  -9   0   3       31.81       36.71      9.72 o 
  -7   0   3       87.85      122.26      3.95 o 
  -5   0   3      227.91      276.12      4.26 o 
  -3   0   3      246.98      200.27      4.07 o 
  -1   0   3     3293.35     3271.86     37.00 o 
   1   0   3     5697.46     5311.47     77.95 o 
   3   0   3      130.32      176.13      5.34 o 
   5   0   3      430.98      472.51     13.01 o 
   7   0   3      969.35      910.92     26.16 o 
   9   0   3        2.24        3.42      4.93 o 
 -10   1   3       15.34       16.34      5.34 o 
  -9   1   3        1.34        0.26      0.96 o 
  -8   1   3        0.63        3.09      0.87 o 
  -7   1   3      179.01      177.71      5.88 o 
  -6   1   3        1.33        4.80      0.76 o 
  -5   1   3      130.09      116.90      1.75 o 
  -4   1   3    12207.86    12265.03    115.50 o 
  -3   1   3     1795.03     1668.12     14.26 o 
  -2   1   3      129.80       78.59      1.79 o 
  -1   1   3     4594.08     4358.66     47.45 o 
   0   1   3     3650.46     3918.22     38.61 o 
   1   1   3       45.04       38.69      0.98 o 
   2   1   3     3557.63     3229.32     37.59 o 
   3   1   3        3.40        2.13      0.39 o 
   4   1   3      976.74      920.24     47.20 o 
   5   1   3       13.06        9.18      2.22 o 
   6   1   3       25.32       25.75      3.24 o 
   7   1   3       27.67       21.65      3.63 o 
   8   1   3        8.92       11.74      3.57 o 
   9   1   3       45.92       46.67      4.53 o 
  10   1   3      195.28      194.32      7.39 o 
 -10   2   3       69.05       86.22      6.55 o 
  -9   2   3       50.16       56.03      1.85 o 
  -8   2   3       52.63       53.26      1.84 o 
  -7   2   3        8.77       12.57      1.38 o 
  -6   2   3      251.70      290.94      3.87 o 
  -5   2   3       40.93       36.90      1.57 o 
  -4   2   3      861.41      779.16      7.96 o 
  -3   2   3      782.06      898.61      8.39 o 
  -2   2   3     1858.37     1761.89     19.79 o 
  -1   2   3      432.74      419.37      3.86 o 
   0   2   3     4619.01     4836.79     45.34 o 
   1   2   3     1094.05      956.45      8.25 o 
   2   2   3       11.33        8.01      0.66 o 
   3   2   3      127.58      117.21      2.37 o 
   4   2   3     1057.63     1001.13     11.85 o 
   5   2   3      201.98      153.02      4.81 o 
   6   2   3      391.70      364.36      7.18 o 
   7   2   3       34.63       24.63      2.93 o 
   8   2   3      130.22      121.22      5.10 o 
   9   2   3       89.27      104.80      5.69 o 
  10   2   3        0.09       -1.32      2.69 o 
 -10   3   3       55.59       64.63      6.07 o 
  -9   3   3        9.52       14.30      1.34 o 
  -8   3   3       26.08       25.78      2.49 o 
  -7   3   3      487.91      459.20      5.56 o 
  -6   3   3        5.51        3.98      1.20 o 
  -5   3   3     1385.41     1376.53     18.90 o 
  -4   3   3      444.80      471.61      9.05 o 
  -3   3   3      600.61      540.39     13.82 o 
  -2   3   3     1483.34     1611.26     21.15 o 
  -1   3   3      541.31      442.54      5.08 o 
   0   3   3     2547.68     2786.15     24.97 o 
   1   3   3     3631.29     3491.62     36.38 o 
   2   3   3      146.76      195.08      2.81 o 
   3   3   3      343.96      331.15     17.10 o 
   4   3   3      394.97      359.86      4.53 o 
   5   3   3       25.98       29.66      0.92 o 
   6   3   3       25.50       37.61      0.94 o 
   7   3   3       65.68       79.71      1.64 o 
   8   3   3       26.24       26.77      4.12 o 
   9   3   3       46.93       44.13      4.33 o 
 -10   4   3      100.26      109.53      4.89 o 
  -9   4   3       27.66       28.57      1.74 o 
  -8   4   3       32.71       29.84      1.52 o 
  -7   4   3       58.79       65.93      2.07 o 
  -6   4   3        9.48       13.65      1.31 o 
  -5   4   3       86.53       84.63      1.89 o 
  -4   4   3      487.43      436.79      9.52 o 
  -3   4   3        6.16        8.94      0.91 o 
  -2   4   3      458.42      371.16      4.11 o 
  -1   4   3     1513.43     1537.30     24.85 o 
   0   4   3     1569.16     1580.12     15.80 o 
   1   4   3      395.71      432.76      4.67 o 
   2   4   3     4153.60     4680.73     52.81 o 
   3   4   3       12.32       14.94      1.33 o 
   4   4   3     1481.77     1552.35     20.44 o 
   5   4   3      454.82      488.63      8.05 o 
   6   4   3       84.94       71.14      1.89 o 
   7   4   3       98.87      104.20      2.71 o 
   8   4   3      136.60      145.70      5.14 o 
   9   4   3        5.59        8.54      3.17 o 
 -10   5   3        1.99        3.46      2.47 o 
  -9   5   3       26.33       27.79      1.46 o 
  -8   5   3      117.10      111.43      2.94 o 
  -7   5   3       34.88       32.36      1.84 o 
  -6   5   3      163.04      155.66      3.26 o 
  -5   5   3       20.97       25.13      1.36 o 
  -4   5   3      377.68      361.35      4.25 o 
  -3   5   3        6.70       16.62      1.30 o 
  -2   5   3       27.34       16.63      1.14 o 
  -1   5   3       17.86       26.46      0.88 o 
   0   5   3     2104.24     2319.87     24.18 o 
   1   5   3     1828.24     1795.97     18.78 o 
   2   5   3     5333.10     5764.06     67.61 o 
   3   5   3        6.08       14.33      1.58 o 
   4   5   3      201.76      195.54      4.13 o 
   5   5   3      941.28      973.17     14.40 o 
   6   5   3        0.89        1.55      0.84 o 
   7   5   3        2.94        3.79      0.91 o 
   8   5   3       93.20       93.27      2.49 o 
   9   5   3        1.20       -0.30      1.95 o 
  -9   6   3       14.98       21.87      2.37 o 
  -8   6   3        0.06       -0.24      0.93 o 
  -7   6   3       15.44       17.61      2.01 o 
  -6   6   3      639.32      619.03      8.91 o 
  -5   6   3       59.58       59.74      2.26 o 
  -4   6   3        5.10        5.18      0.88 o 
  -3   6   3        6.56        9.83      1.25 o 
  -2   6   3       85.23      101.87      2.72 o 
  -1   6   3     2404.39     2417.28     26.11 o 
   0   6   3       81.50       84.35      1.95 o 
   1   6   3        9.22        9.50      1.04 o 
   2   6   3       18.78       24.48      1.53 o 
   3   6   3      507.67      508.24      6.40 o 
   4   6   3      120.25       93.37      3.60 o 
   5   6   3       87.81       81.64      3.52 o 
   6   6   3        7.64        8.48      1.96 o 
   7   6   3       38.38       37.55      1.67 o 
   8   6   3       20.94       20.11      2.88 o 
   9   6   3        0.19        1.10      2.19 o 
  -9   7   3       69.65       67.85      2.57 o 
  -8   7   3       74.08       84.69      2.73 o 
  -7   7   3       20.55       17.42      1.56 o 
  -6   7   3       45.76       44.72      2.04 o 
  -5   7   3        1.60        2.54      1.05 o 
  -4   7   3      456.14      447.60      6.49 o 
  -3   7   3        0.56        1.54      0.87 o 
  -2   7   3       19.38       27.71      1.05 o 
  -1   7   3       60.31       59.98      1.76 o 
   0   7   3      105.65      102.10      3.10 o 
   1   7   3      235.51      247.72      3.56 o 
   2   7   3      134.79      115.01      2.40 o 
   3   7   3        0.03        0.16      1.05 o 
   4   7   3       31.31       24.27      2.37 o 
   5   7   3      182.97      171.26      6.44 o 
   6   7   3       19.17       19.49      1.90 o 
   7   7   3        0.05        1.62      0.98 o 
   8   7   3        0.93       -0.01      0.99 o 
  -8   8   3        5.22        5.84      1.55 o 
  -7   8   3       48.53       45.07      1.98 o 
  -6   8   3        0.12        0.16      0.84 o 
  -5   8   3      701.21      701.49     17.63 o 
  -4   8   3       48.42       43.00      2.04 o 
  -3   8   3       95.16       86.01      2.37 o 
  -2   8   3      169.24      190.70      4.42 o 
  -1   8   3      399.10      388.78      4.82 o 
   0   8   3        0.71        1.21      1.21 o 
   1   8   3      131.69      115.45      2.67 o 
   2   8   3       91.02      108.90      2.52 o 
   3   8   3        4.88        2.62      1.20 o 
   4   8   3        2.39        1.90      1.22 o 
   5   8   3        3.90        6.97      1.83 o 
   6   8   3       50.76       53.83      2.53 o 
   7   8   3       35.69       51.41      2.02 o 
   8   8   3       11.71       15.19      2.15 o 
  -8   9   3       32.91       35.20      4.41 o 
  -7   9   3        5.31        6.66      1.50 o 
  -6   9   3       56.91       50.13      2.40 o 
  -5   9   3        5.84       10.66      1.22 o 
  -4   9   3       97.83       87.02      4.07 o 
  -3   9   3       31.61       28.60      2.99 o 
  -2   9   3      282.46      262.79      4.23 o 
  -1   9   3        0.57        0.41      0.81 o 
   0   9   3       50.98       46.31      1.84 o 
   1   9   3        0.33       -0.98      1.21 o 
   2   9   3        5.13        4.69      1.28 o 
   3   9   3        6.18        3.52      1.36 o 
   4   9   3        0.46        2.83      1.29 o 
   5   9   3        0.19        0.92      1.65 o 
   6   9   3        2.02        3.03      1.52 o 
   7   9   3        2.66        1.91      1.29 o 
  -7  10   3        0.07       -1.08      1.31 o 
  -6  10   3       20.70       14.17      2.27 o 
  -5  10   3       74.29       78.90      2.20 o 
  -4  10   3       45.63       58.54      2.32 o 
  -3  10   3       89.40       95.50      3.99 o 
  -2  10   3       64.74       64.56      1.87 o 
  -1  10   3      228.58      212.10      3.69 o 
   0  10   3       40.76       25.48      1.59 o 
   1  10   3       25.16       32.16      1.83 o 
   2  10   3        7.63       10.50      1.45 o 
   3  10   3       23.77       29.71      1.96 o 
   4  10   3       13.72       12.44      1.74 o 
   5  10   3        1.30        2.42      1.78 o 
   6  10   3        7.50        9.54      2.03 o 
   7  10   3       18.53       16.91      4.87 o 
  -6  11   3        0.69        2.06      1.37 o 
  -5  11   3        0.95        2.00      1.18 o 
  -4  11   3       61.79       48.73      2.61 o 
  -3  11   3       38.45       32.37      2.26 o 
  -2  11   3        1.87        1.62      0.84 o 
  -1  11   3       62.08       60.27      1.83 o 
   0  11   3       85.46       90.59      2.53 o 
   1  11   3       27.06       26.94      1.90 o 
   2  11   3        6.17        4.05      1.29 o 
   3  11   3        3.15        4.99      1.40 o 
   4  11   3       10.77        8.25      1.83 o 
   5  11   3       45.39       52.60      3.67 o 
   6  11   3        0.01        1.29      1.99 o 
  -5  12   3        1.00       -1.62      2.83 o 
  -4  12   3        4.46        4.86      1.43 o 
  -3  12   3       21.82       20.76      2.85 o 
  -2  12   3       34.01       31.59      1.67 o 
  -1  12   3      116.12      113.61      3.22 o 
   0  12   3        0.05        0.26      0.87 o 
   1  12   3        0.10        1.79      1.25 o 
   2  12   3      103.09      114.80      3.60 o 
   3  12   3       14.56       14.50      2.13 o 
   4  12   3       50.09       52.07      2.76 o 
  -3  13   3       40.27       36.74      3.36 o 
  -2  13   3        0.76        1.38      1.86 o 
  -1  13   3        0.08       -0.35      1.06 o 
   0  13   3        1.90        1.06      1.07 o 
   1  13   3      153.21      143.46      3.60 o 
   2  13   3        3.17        3.17      1.38 o 
   3  13   3        0.04        0.82      1.10 o 
 -10   0   4      193.36      210.23     12.33 o 
  -8   0   4        4.27        4.15      0.99 o 
  -6   0   4      161.78      153.72      3.25 o 
  -4   0   4     4839.77     4539.30     58.55 o 
  -2   0   4     4675.80     4662.57     57.17 o 
   0   0   4     2488.74     2757.26     66.49 o 
   2   0   4     9269.79     8965.67    217.49 o 
   4   0   4       72.27       66.84      6.03 o 
   6   0   4     4121.28     3788.73    101.35 o 
   8   0   4       67.78       52.73      6.57 o 
  10   0   4       35.04       43.59      5.58 o 
 -10   1   4        9.35       11.88      4.25 o 
  -9   1   4        3.06        4.23      1.46 o 
  -8   1   4        4.74        2.96      0.77 o 
  -7   1   4      527.87      494.91      5.64 o 
  -6   1   4      148.33      163.94      2.34 o 
  -5   1   4      223.04      183.71      2.87 o 
  -4   1   4      249.19      285.46      3.04 o 
  -3   1   4       29.90       25.97      0.90 o 
  -2   1   4     1921.48     1914.32     15.38 o 
  -1   1   4    13988.61    13250.41    130.82 o 
   0   1   4        3.16        1.23      0.41 o 
   1   1   4       17.05       27.87      0.91 o 
   2   1   4       20.61       19.70      0.73 o 
   3   1   4      190.23      150.20      2.11 o 
   4   1   4      288.84      295.33      3.70 o 
   5   1   4        4.08        4.92      1.77 o 
   6   1   4        1.07        3.15      2.04 o 
   7   1   4       66.90       75.57      3.98 o 
   8   1   4        1.94        0.34      1.85 o 
   9   1   4      252.57      259.04      7.79 o 
  10   1   4        8.42        7.11      3.41 o 
 -10   2   4      130.90      111.49     14.72 o 
  -9   2   4       63.72       68.39      2.68 o 
  -8   2   4       21.19       22.76      1.91 o 
  -7   2   4        0.01        0.14      0.80 o 
  -6   2   4       90.07       72.48      2.88 o 
  -5   2   4      722.72      674.74      8.47 o 
  -4   2   4      282.24      343.99      4.80 o 
  -3   2   4      783.54      759.08     17.71 o 
  -2   2   4     1880.59     1732.52     13.94 o 
  -1   2   4     1487.89     1454.22     14.96 o 
   0   2   4     1735.48     2000.82     15.87 o 
   1   2   4      570.58      523.10      4.92 o 
   2   2   4       20.61       18.04      1.23 o 
   3   2   4     1962.94     2084.64     44.09 o 
   4   2   4      282.92      266.90      6.48 o 
   5   2   4       28.32       30.29      1.16 o 
   6   2   4      376.54      324.81      6.76 o 
   7   2   4      229.61      203.14      6.29 o 
   8   2   4      151.51      158.77      5.37 o 
   9   2   4        0.00       -0.73      2.61 o 
 -10   3   4       13.97       12.74      3.35 o 
  -9   3   4        8.29       11.39      1.89 o 
  -8   3   4      125.99      132.34      3.34 o 
  -7   3   4       81.07       87.73      2.15 o 
  -6   3   4       32.05       34.82      1.96 o 
  -5   3   4        0.80        1.21      0.98 o 
  -4   3   4       87.24       90.38      2.24 o 
  -3   3   4       17.22       16.82      0.92 o 
  -2   3   4      298.17      288.66      2.85 o 
  -1   3   4        6.51        6.18      1.16 o 
   0   3   4     1591.17     1650.51     16.40 o 
   1   3   4      731.98      656.55      5.96 o 
   2   3   4      242.48      208.19      2.57 o 
   3   3   4      216.10      296.40     10.37 o 
   4   3   4      854.19      850.35     11.44 o 
   5   3   4      936.24     1011.55     18.06 o 
   6   3   4      296.71      309.80      7.63 o 
   7   3   4       13.09       20.16      2.65 o 
   8   3   4       59.57       51.50      3.64 o 
   9   3   4        1.42        1.88      2.74 o 
 -10   4   4        9.06       13.57      3.03 o 
  -9   4   4       27.21       33.45      2.32 o 
  -8   4   4        5.27        3.52      1.01 o 
  -7   4   4       42.33       47.57      2.20 o 
  -6   4   4      314.13      324.81      5.27 o 
  -5   4   4      300.37      255.37      6.39 o 
  -4   4   4      262.81      245.36      3.32 o 
  -3   4   4       42.55       45.94      1.07 o 
  -2   4   4      281.50      294.31      5.38 o 
  -1   4   4     1607.59     1691.28     16.73 o 
   0   4   4     3908.14     4187.08     40.26 o 
   1   4   4       66.31       78.49      1.51 o 
   2   4   4     1232.47     1201.44     11.66 o 
   3   4   4     1964.40     2086.61     29.25 o 
   4   4   4       25.36       22.73      1.68 o 
   5   4   4       31.93       27.39      1.89 o 
   6   4   4       42.71       48.86      1.68 o 
   7   4   4      200.97      184.91      3.78 o 
   8   4   4        0.82        2.74      2.56 o 
   9   4   4        4.16        3.03      2.99 o 
 -10   5   4        9.44       10.28      2.66 o 
  -9   5   4       16.72       19.16      1.44 o 
  -8   5   4      168.49      175.47      4.13 o 
  -7   5   4       88.01       94.19      2.33 o 
  -6   5   4      256.00      256.00      4.12 o 
  -5   5   4       31.65       35.11      1.49 o 
  -4   5   4        0.29        1.46      0.79 o 
  -3   5   4      297.27      282.61      3.79 o 
  -2   5   4      341.54      354.17      6.45 o 
  -1   5   4      363.97      327.47      4.96 o 
   0   5   4      611.02      641.75      8.09 o 
   1   5   4     2240.53     2393.62     25.52 o 
   2   5   4       29.04       20.12      1.44 o 
   3   5   4      360.92      371.29      6.13 o 
   4   5   4     1364.06     1358.45     15.97 o 
   5   5   4        5.88        7.64      1.68 o 
   6   5   4      187.09      186.52      4.47 o 
   7   5   4        4.55        3.13      0.73 o 
   8   5   4        0.45        1.11      0.77 o 
   9   5   4        6.72        4.63      3.06 o 
  -9   6   4       17.09       14.22      1.70 o 
  -8   6   4        1.20        1.34      1.27 o 
  -7   6   4       38.03       36.87      1.74 o 
  -6   6   4       54.03       60.47      2.47 o 
  -5   6   4      846.21      876.24     10.27 o 
  -4   6   4        5.42        6.07      0.96 o 
  -3   6   4      263.48      252.42      3.15 o 
  -2   6   4       91.30       95.12      1.73 o 
  -1   6   4       24.68       25.84      0.82 o 
   0   6   4       96.08       82.38      1.80 o 
   1   6   4      345.88      325.93      4.09 o 
   2   6   4       36.68       53.56      1.76 o 
   3   6   4      241.99      205.70      3.67 o 
   4   6   4      181.52      180.48      5.33 o 
   5   6   4       87.80       97.12      2.82 o 
   6   6   4       75.37       70.97      1.94 o 
   7   6   4       44.39       44.21      1.61 o 
   8   6   4       19.00       22.17      4.19 o 
   9   6   4       15.18       17.72      5.99 o 
  -9   7   4       18.72       18.90      2.18 o 
  -8   7   4       99.35      105.84      3.49 o 
  -7   7   4      130.39      141.78      3.02 o 
  -6   7   4      394.48      380.95      7.61 o 
  -5   7   4      149.54      164.82      2.85 o 
  -4   7   4      157.37      150.35      2.76 o 
  -3   7   4      177.65      149.10      2.73 o 
  -2   7   4      319.01      360.87      6.93 o 
  -1   7   4       45.50       40.63      1.07 o 
   0   7   4      133.00      110.17      2.02 o 
   1   7   4       14.27       13.98      1.23 o 
   2   7   4       66.64       67.79      2.03 o 
   3   7   4       10.60        9.09      1.27 o 
   4   7   4        3.47        2.66      1.42 o 
   5   7   4      153.48      133.22      3.96 o 
   6   7   4       32.87       33.40      1.70 o 
   7   7   4        2.85        2.50      1.24 o 
   8   7   4        7.43        5.45      1.62 o 
  -8   8   4        0.01        0.35      1.15 o 
  -7   8   4        3.25        3.15      1.37 o 
  -6   8   4      130.13      115.74      2.78 o 
  -5   8   4       31.29       30.88      1.76 o 
  -4   8   4        0.01        0.67      0.82 o 
  -3   8   4       75.83       82.57      2.20 o 
  -2   8   4      518.56      559.16      9.64 o 
  -1   8   4      136.92      125.10      2.04 o 
   0   8   4      395.22      373.91      5.06 o 
   1   8   4      325.89      343.51      6.05 o 
   2   8   4       47.26       39.04      1.94 o 
   3   8   4      380.47      387.48      5.96 o 
   4   8   4      155.98      147.25      3.46 o 
   5   8   4        0.54        1.75      1.60 o 
   6   8   4        4.79        6.56      1.54 o 
   7   8   4        0.12       -0.82      1.05 o 
   8   8   4       40.52       42.40      2.76 o 
  -8   9   4        4.17        5.24      2.33 o 
  -7   9   4       16.49       11.95      1.81 o 
  -6   9   4        2.01        0.55      1.23 o 
  -5   9   4        2.09        2.99      1.10 o 
  -4   9   4        2.48        1.86      0.86 o 
  -3   9   4      428.90      431.68      8.48 o 
  -2   9   4        2.22        1.99      0.97 o 
  -1   9   4       33.51       30.15      1.22 o 
   0   9   4      123.62      127.15      2.73 o 
   1   9   4      857.93      876.28     11.06 o 
   2   9   4       60.23       66.20      2.35 o 
   3   9   4        7.67        8.56      1.40 o 
   4   9   4       32.13       40.75      2.17 o 
   5   9   4      307.74      290.72      7.64 o 
   6   9   4        0.01        0.67      1.47 o 
   7   9   4        1.61        3.04      1.38 o 
  -7  10   4        4.66        5.68      1.53 o 
  -6  10   4       31.76       41.93      2.45 o 
  -5  10   4       22.52       23.40      1.54 o 
  -4  10   4       11.67        7.31      2.69 o 
  -3  10   4        8.89        6.48      1.60 o 
  -2  10   4      192.30      186.87      4.48 o 
  -1  10   4       39.88       42.10      2.26 o 
   0  10   4      214.66      208.72      4.05 o 
   1  10   4        4.94        4.39      1.16 o 
   2  10   4       94.07       96.41      2.58 o 
   3  10   4       30.14       23.88      1.91 o 
   4  10   4      177.58      177.84      4.01 o 
   5  10   4       43.56       39.35      2.81 o 
   6  10   4        0.93        1.25      1.56 o 
  -6  11   4       18.82       15.78      3.75 o 
  -5  11   4       75.10       69.45      2.23 o 
  -4  11   4        5.68        2.72      1.60 o 
  -3  11   4       31.12       38.45      1.80 o 
  -2  11   4        1.64        3.22      0.94 o 
  -1  11   4       15.33       18.05      1.51 o 
   0  11   4       30.29       31.22      1.45 o 
   1  11   4      249.18      237.72      4.11 o 
   2  11   4        0.35       -0.34      1.05 o 
   3  11   4       73.31       75.19      2.91 o 
   4  11   4       83.82       90.02      3.00 o 
   5  11   4       31.71       31.18      2.31 o 
  -5  12   4       14.49       18.84      2.98 o 
  -4  12   4        0.53       -0.20      2.00 o 
  -3  12   4       21.20       20.55      2.04 o 
  -2  12   4        7.66        5.15      1.01 o 
  -1  12   4       58.73       60.12      2.34 o 
   0  12   4      145.88      146.87      6.36 o 
   1  12   4       26.82       27.65      2.13 o 
   2  12   4        9.21        6.95      1.62 o 
   3  12   4      143.54      148.19      7.63 o 
   4  12   4       13.53        7.51      1.83 o 
  -3  13   4        0.85        3.78      2.22 o 
  -2  13   4       54.26       54.40      3.75 o 
  -1  13   4       17.10       17.08      3.12 o 
   0  13   4       76.39       71.16      3.09 o 
   1  13   4        0.12        1.08      1.07 o 
   2  13   4       91.79       89.99      3.53 o 
   3  13   4       18.44       10.62      1.86 o 
  -9   0   5       11.34       12.22      3.35 o 
  -7   0   5        3.57        1.74      1.41 o 
  -5   0   5     1839.92     1923.86     24.64 o 
  -3   0   5      319.22      241.51      3.66 o 
  -1   0   5     3788.88     3895.22     46.91 o 
   1   0   5      327.44      323.35      4.23 o 
   3   0   5       34.75       25.54      1.44 o 
   5   0   5      612.27      571.81     15.20 o 
   7   0   5        0.03       -0.33      1.93 o 
   9   0   5        6.96        6.80      3.82 o 
 -10   1   5        7.96       12.79      5.07 o 
  -9   1   5        2.45        1.61      1.14 o 
  -8   1   5      211.37      189.44      5.05 o 
  -7   1   5      174.58      157.17      3.88 o 
  -6   1   5      174.80      193.36      2.76 o 
  -5   1   5       66.57       69.39      1.73 o 
  -4   1   5      442.09      490.73      4.62 o 
  -3   1   5      265.96      250.75      2.69 o 
  -2   1   5      291.05      285.82      2.63 o 
  -1   1   5      109.22       95.93      1.31 o 
   0   1   5    14527.01    13544.13    169.23 o 
   1   1   5     2211.24     2241.96     20.17 o 
   2   1   5      334.21      322.41      3.05 o 
   3   1   5     1596.67     1629.74     24.70 o 
   4   1   5       71.25       70.22      1.43 o 
   5   1   5       24.16       23.48      2.23 o 
   6   1   5       52.40       43.59      3.21 o 
   7   1   5        1.16        2.41      1.94 o 
   8   1   5      183.87      172.10      6.32 o 
   9   1   5       66.04       75.35      5.05 o 
 -10   2   5      145.95      148.21      6.03 o 
  -9   2   5        6.17        6.99      1.37 o 
  -8   2   5        7.70       12.36      1.49 o 
  -7   2   5       36.18       37.47      1.69 o 
  -6   2   5        3.21        3.69      0.91 o 
  -5   2   5       75.07       57.99      2.18 o 
  -4   2   5      439.86      475.00      4.76 o 
  -3   2   5     2326.50     2248.35     19.31 o 
  -2   2   5        9.01        1.28      0.41 o 
  -1   2   5       13.03        8.60      0.42 o 
   0   2   5    14855.21    14579.74    163.40 o 
   1   2   5       85.48      105.40      1.49 o 
   2   2   5      194.92      195.17      3.32 o 
   3   2   5        2.45       -0.26      0.73 o 
   4   2   5      191.68      177.58      2.76 o 
   5   2   5        0.05        0.28      1.58 o 
   6   2   5      885.91      896.49     14.92 o 
   7   2   5       48.10       50.22      3.99 o 
   8   2   5        0.17        2.78      2.58 o 
   9   2   5        6.22        7.06      3.42 o 
 -10   3   5        2.40        3.48      3.08 o 
  -9   3   5       95.19       87.42      2.83 o 
  -8   3   5        4.95        3.74      1.35 o 
  -7   3   5      459.28      427.88      7.01 o 
  -6   3   5        0.84        1.37      0.87 o 
  -5   3   5      420.34      380.57     10.11 o 
  -4   3   5      634.55      635.76      7.53 o 
  -3   3   5     3040.36     3003.75     33.96 o 
  -2   3   5      239.45      224.39      2.85 o 
  -1   3   5     1472.23     1428.85     14.99 o 
   0   3   5     1117.69     1126.71      9.15 o 
   1   3   5      910.24      825.33      8.52 o 
   2   3   5      391.55      374.31      4.41 o 
   3   3   5     1269.55     1187.62     22.78 o 
   4   3   5      350.36      343.69      5.22 o 
   5   3   5       99.56       99.26      2.01 o 
   6   3   5       99.15      111.45      3.53 o 
   7   3   5      105.00      102.29      4.14 o 
   8   3   5       21.48       21.95      4.50 o 
   9   3   5      152.20      163.21      6.05 o 
 -10   4   5       63.57       69.60      3.64 o 
  -9   4   5        5.13        4.68      1.51 o 
  -8   4   5        1.11        3.37      1.14 o 
  -7   4   5       24.10       25.25      1.82 o 
  -6   4   5      206.22      204.65      3.98 o 
  -5   4   5      167.29      168.55      3.59 o 
  -4   4   5       15.67       22.68      1.50 o 
  -3   4   5        0.23        1.62      0.89 o 
  -2   4   5       10.51        3.15      0.51 o 
  -1   4   5     1314.03     1407.75     18.08 o 
   0   4   5     2324.59     2414.04     25.76 o 
   1   4   5      332.23      326.03      9.21 o 
   2   4   5     3905.26     4313.99     49.58 o 
   3   4   5      214.32      207.88      3.47 o 
   4   4   5     1095.33     1091.19     15.08 o 
   5   4   5       19.98       23.38      1.83 o 
   6   4   5      570.90      555.60     12.32 o 
   7   4   5       29.59       32.76      2.60 o 
   8   4   5        4.03        5.64      3.10 o 
   9   4   5        0.38       -1.94      2.77 o 
 -10   5   5       10.66       10.33      2.45 o 
  -9   5   5      150.33      154.43      3.93 o 
  -8   5   5        0.07        1.37      1.26 o 
  -7   5   5       16.75       14.37      1.92 o 
  -6   5   5       64.79       74.83      2.46 o 
  -5   5   5      162.91      170.96      2.63 o 
  -4   5   5      683.90      703.39      7.93 o 
  -3   5   5      182.46      145.86      2.14 o 
  -2   5   5      741.04      788.79      9.88 o 
  -1   5   5      485.00      522.32     10.48 o 
   0   5   5     1032.02     1130.49     10.53 o 
   1   5   5      328.79      315.90      3.77 o 
   2   5   5        6.26       14.53      1.32 o 
   3   5   5        0.53        3.38      1.10 o 
   4   5   5      405.97      418.95      5.83 o 
   5   5   5      463.36      465.56      7.28 o 
   6   5   5       47.28       56.10      2.42 o 
   7   5   5       13.22       16.42      0.79 o 
   8   5   5        2.20        2.96      2.41 o 
   9   5   5       21.84       11.75      4.72 o 
  -9   6   5        1.15        0.36      1.06 o 
  -8   6   5       10.38       10.39      1.49 o 
  -7   6   5       36.52       40.56      2.06 o 
  -6   6   5      973.99     1017.37     16.77 o 
  -5   6   5      206.57      206.74      4.10 o 
  -4   6   5       44.74       53.25      1.28 o 
  -3   6   5      501.22      526.49      7.11 o 
  -2   6   5      153.04      166.87      3.42 o 
  -1   6   5       16.36        9.86      0.75 o 
   0   6   5       27.40       22.09      1.83 o 
   1   6   5      416.05      439.86      4.86 o 
   2   6   5      107.72      112.77      2.69 o 
   3   6   5      774.81      833.63      9.14 o 
   4   6   5       93.71       84.57      2.29 o 
   5   6   5        1.12        2.30      1.11 o 
   6   6   5       14.57       16.32      1.62 o 
   7   6   5       16.53       19.54      1.20 o 
   8   6   5       32.85       38.63      3.45 o 
  -9   7   5       77.18       85.34      2.87 o 
  -8   7   5       74.33       86.36      3.06 o 
  -7   7   5        0.58        0.38      0.97 o 
  -6   7   5       16.32       25.71      1.56 o 
  -5   7   5       89.52       80.29      2.27 o 
  -4   7   5      313.87      295.09      5.21 o 
  -3   7   5      347.76      360.38      7.04 o 
  -2   7   5       58.51       53.99      2.02 o 
  -1   7   5        0.14        0.83      0.36 o 
   0   7   5      149.50      170.94      2.42 o 
   1   7   5        1.63        1.12      0.71 o 
   2   7   5        1.09        1.20      0.77 o 
   3   7   5       36.75       30.27      1.55 o 
   4   7   5        4.47        5.14      1.33 o 
   5   7   5      104.68      107.19      3.01 o 
   6   7   5        0.19        1.90      1.42 o 
   7   7   5        0.91        1.93      1.00 o 
   8   7   5       17.81        7.36      3.80 o 
  -8   8   5        0.45        0.26      1.06 o 
  -7   8   5       45.31       43.85      1.86 o 
  -6   8   5       11.15       11.26      1.23 o 
  -5   8   5      225.15      252.20      5.76 o 
  -4   8   5       63.04       60.21      1.55 o 
  -3   8   5      103.76      116.70      2.99 o 
  -2   8   5       89.07       96.32      2.20 o 
  -1   8   5      377.28      354.61      4.13 o 
   0   8   5      114.22      125.20      2.20 o 
   1   8   5      297.77      300.70      4.32 o 
   2   8   5      131.99      127.75      2.61 o 
   3   8   5      105.38      105.90      2.71 o 
   4   8   5       13.12        8.50      1.34 o 
   5   8   5       27.78       29.25      2.53 o 
   6   8   5        2.61        1.46      1.25 o 
   7   8   5       74.56       78.38      2.66 o 
  -8   9   5        5.09        8.67      1.60 o 
  -7   9   5        5.87        4.21      1.54 o 
  -6   9   5        5.92        3.74      0.98 o 
  -5   9   5        6.40        3.83      1.00 o 
  -4   9   5      168.40      152.81      4.57 o 
  -3   9   5      119.52       97.52      2.18 o 
  -2   9   5      222.84      239.03      3.82 o 
  -1   9   5        2.65        1.93      0.65 o 
   0   9   5      293.74      296.39      4.06 o 
   1   9   5        4.02        9.17      1.54 o 
   2   9   5       42.28       38.62      1.90 o 
   3   9   5        2.50        3.55      1.16 o 
   4   9   5      137.22      139.75      3.08 o 
   5   9   5       28.07       38.25      2.95 o 
   6   9   5        0.04       -0.13      1.29 o 
   7   9   5        7.88        4.68      1.87 o 
  -7  10   5       13.05        9.59      2.07 o 
  -6  10   5        6.12        4.71      1.25 o 
  -5  10   5        6.79        8.51      1.68 o 
  -4  10   5       29.17       28.38      1.12 o 
  -3  10   5       74.54       68.99      2.17 o 
  -2  10   5       50.55       56.64      1.43 o 
  -1  10   5      108.24      111.47      2.74 o 
   0  10   5       27.19       22.22      1.30 o 
   1  10   5      101.74       91.69      2.44 o 
   2  10   5      129.66      121.15      3.10 o 
   3  10   5       75.40       66.01      2.19 o 
   4  10   5        0.30        1.88      1.33 o 
   5  10   5       30.29       28.07      2.77 o 
   6  10   5       14.83       18.31      2.20 o 
  -6  11   5       20.24       17.52      3.62 o 
  -5  11   5       32.52       34.56      4.23 o 
  -4  11   5      156.71      158.68      5.90 o 
  -3  11   5       38.76       29.88      1.48 o 
  -2  11   5        0.59        1.76      0.76 o 
  -1  11   5       35.28       29.01      1.26 o 
   0  11   5       68.60       54.43      2.06 o 
   1  11   5       62.85       66.52      2.23 o 
   2  11   5       25.63       21.63      1.93 o 
   3  11   5        7.59        8.54      1.64 o 
   4  11   5        0.33        0.07      1.14 o 
   5  11   5       32.81       25.23      6.01 o 
  -5  12   5        7.43        8.18      3.02 o 
  -4  12   5        0.94        3.10      2.26 o 
  -3  12   5       26.72       26.00      3.06 o 
  -2  12   5       48.87       55.13      3.96 o 
  -1  12   5      161.81      161.38      5.82 o 
   0  12   5        5.03        3.21      0.89 o 
   1  12   5        8.05        9.01      1.27 o 
   2  12   5       40.17       37.25      2.14 o 
   3  12   5        0.57        0.47      1.08 o 
   4  12   5       19.21       11.21      2.14 o 
  -3  13   5       75.58       78.06      4.54 o 
  -2  13   5       13.29       15.83      2.77 o 
  -1  13   5        4.25        4.14      2.60 o 
   0  13   5        2.04        0.74      2.16 o 
   1  13   5       77.44       61.73      4.26 o 
   2  13   5        0.32        0.12      0.87 o 
 -10   0   6      102.21       76.64     13.35 o 
  -8   0   6        1.36        0.84      1.21 o 
  -6   0   6      174.80      191.19      3.79 o 
  -4   0   6      146.62      152.88      2.81 o 
  -2   0   6     5051.48     4846.03     62.10 o 
   0   0   6     2418.47     2420.96     28.54 o 
   2   0   6      120.50       90.26      2.00 o 
   4   0   6      269.57      258.03      5.36 o 
   6   0   6      990.15      980.83     24.45 o 
   8   0   6       11.64        9.40      4.52 o 
 -10   1   6        3.95        3.53      1.29 o 
  -9   1   6       90.18      104.27      3.43 o 
  -8   1   6       66.05       81.44      2.33 o 
  -7   1   6       90.99       99.19      2.09 o 
  -6   1   6       17.58       23.62      1.36 o 
  -5   1   6      368.59      340.77      3.87 o 
  -4   1   6      207.69      245.04      2.59 o 
  -3   1   6      469.25      385.73      3.66 o 
  -2   1   6     4137.38     3898.75     34.21 o 
  -1   1   6      985.65      972.74      8.04 o 
   0   1   6     1576.22     1645.50     13.54 o 
   1   1   6     2158.48     2218.29     20.40 o 
   2   1   6      118.67      116.96      1.52 o 
   3   1   6       68.79       65.54      1.35 o 
   4   1   6       69.81       77.53      1.49 o 
   5   1   6       58.37       65.55      2.74 o 
   6   1   6       41.56       50.53      3.46 o 
   7   1   6       58.91       65.90      3.44 o 
   8   1   6       56.81       58.88      3.62 o 
   9   1   6      170.99      186.64      6.22 o 
 -10   2   6       76.68       74.87      3.02 o 
  -9   2   6        1.97        3.16      1.38 o 
  -8   2   6        3.24        1.84      1.30 o 
  -7   2   6       57.03       81.87      3.78 o 
  -6   2   6      530.86      495.50      5.07 o 
  -5   2   6     2151.85     2257.20     20.94 o 
  -4   2   6     1215.09     1203.63     10.88 o 
  -3   2   6      633.77      529.32      4.90 o 
  -2   2   6     1804.91     1850.56     15.51 o 
  -1   2   6      752.39      785.18      6.34 o 
   0   2   6      140.18      162.19      2.12 o 
   1   2   6     2195.00     2149.33     19.92 o 
   2   2   6      117.73      137.01      1.88 o 
   3   2   6     1436.68     1297.19     17.29 o 
   4   2   6      175.16      164.82      2.89 o 
   5   2   6       55.37       59.94      3.29 o 
   6   2   6      187.30      149.93      5.04 o 
   7   2   6       59.36       56.68      3.39 o 
   8   2   6        9.17        9.95      3.69 o 
   9   2   6        7.50        5.76      2.89 o 
 -10   3   6        0.14       -0.31      1.38 o 
  -9   3   6        9.07        8.32      2.08 o 
  -8   3   6      441.64      472.73     10.60 o 
  -7   3   6       23.58       26.01      1.57 o 
  -6   3   6       18.18       16.21      1.44 o 
  -5   3   6       11.84       16.51      1.32 o 
  -4   3   6       31.66       28.38      1.07 o 
  -3   3   6      231.77      227.17      2.53 o 
  -2   3   6     1215.48     1122.74     12.60 o 
  -1   3   6        8.08        7.15      0.39 o 
   0   3   6      969.94      917.16      9.37 o 
   1   3   6      149.70      147.64      1.94 o 
   2   3   6      621.30      678.32      7.68 o 
   3   3   6      739.49      866.86      9.70 o 
   4   3   6      112.05      125.76      4.78 o 
   5   3   6       19.51       23.29      2.52 o 
   6   3   6      337.33      338.31      6.76 o 
   7   3   6       22.78       30.09      3.31 o 
   8   3   6       55.04       40.69     13.07 o 
   9   3   6       12.65        8.02      3.69 o 
 -10   4   6        0.75        2.10      1.44 o 
  -9   4   6        0.72       -0.04      1.01 o 
  -8   4   6        5.88        5.30      1.31 o 
  -7   4   6        8.75       11.56      1.57 o 
  -6   4   6       66.29       55.77      2.25 o 
  -5   4   6      561.38      578.72     11.07 o 
  -4   4   6       36.05       51.88      1.67 o 
  -3   4   6      177.15      142.57      1.70 o 
  -2   4   6      357.34      449.45      9.96 o 
  -1   4   6     1333.84     1309.61     21.37 o 
   0   4   6      627.92      671.61      6.15 o 
   1   4   6       39.83       60.67      2.10 o 
   2   4   6       11.71       11.09      1.25 o 
   3   4   6     1628.30     1486.53     16.66 o 
   4   4   6       26.51       26.43      1.57 o 
   5   4   6       29.70       23.53      2.22 o 
   6   4   6        8.97       10.80      1.03 o 
   7   4   6       56.26       66.37      2.03 o 
   8   4   6        1.10        0.33      1.85 o 
   9   4   6        0.82        1.99      2.49 o 
 -10   5   6       25.62       26.63      2.73 o 
  -9   5   6        5.91        7.15      1.72 o 
  -8   5   6       82.05       93.00      2.70 o 
  -7   5   6       10.09       16.10      1.58 o 
  -6   5   6      174.44      159.78      3.06 o 
  -5   5   6        1.87        1.78      0.85 o 
  -4   5   6      216.13      202.19      3.96 o 
  -3   5   6      287.02      253.48      4.71 o 
  -2   5   6      279.73      315.03      5.53 o 
  -1   5   6      124.85      124.06      7.58 o 
   0   5   6      671.89      700.67      7.88 o 
   1   5   6      339.01      316.20      4.96 o 
   2   5   6        2.56        3.13      1.05 o 
   3   5   6      404.44      409.65      5.58 o 
   4   5   6      672.99      708.19     10.20 o 
   5   5   6       94.73       85.55      3.08 o 
   6   5   6        7.20        6.46      1.15 o 
   7   5   6        4.49        2.81      1.53 o 
   8   5   6        3.24        3.25      2.35 o 
  -9   6   6       10.66        7.64      1.52 o 
  -8   6   6        5.13        3.22      1.37 o 
  -7   6   6       55.79       50.80      1.92 o 
  -6   6   6        6.81        6.99      1.43 o 
  -5   6   6       17.13       20.33      1.52 o 
  -4   6   6       16.33       13.65      1.06 o 
  -3   6   6        0.22        2.88      0.55 o 
  -2   6   6      283.31      240.81      5.37 o 
  -1   6   6       22.91       28.50      2.10 o 
   0   6   6      168.59      130.64      4.18 o 
   1   6   6      886.12      919.76      9.70 o 
   2   6   6        5.61        7.24      1.00 o 
   3   6   6       15.53       16.82      1.35 o 
   4   6   6       49.05       46.69      2.03 o 
   5   6   6        4.38        5.31      2.02 o 
   6   6   6       91.08       85.43      3.06 o 
   7   6   6       96.69      107.55      3.82 o 
   8   6   6        0.16       -0.87      2.36 o 
  -9   7   6      149.14      165.88      6.11 o 
  -8   7   6        7.78        6.01      1.52 o 
  -7   7   6       29.78       32.03      1.68 o 
  -6   7   6      117.94      123.41      2.78 o 
  -5   7   6      329.09      336.10      6.62 o 
  -4   7   6       22.79       26.50      1.31 o 
  -3   7   6      738.66      772.54     15.12 o 
  -2   7   6       43.96       47.20      2.93 o 
  -1   7   6       40.51       40.35      1.50 o 
   0   7   6      122.96      135.76      2.43 o 
   1   7   6       21.80       14.80      0.99 o 
   2   7   6        1.94        4.02      1.07 o 
   3   7   6       14.95        8.94      1.20 o 
   4   7   6      271.84      292.38      4.33 o 
   5   7   6        1.80        2.23      1.44 o 
   6   7   6        7.33        6.14      1.84 o 
   7   7   6        0.12        0.28      0.88 o 
   8   7   6        8.17        5.67      2.98 o 
  -8   8   6        6.59        5.54      1.29 o 
  -7   8   6       16.94       20.70      1.59 o 
  -6   8   6      109.68      116.86      3.30 o 
  -5   8   6        3.34       10.31      0.99 o 
  -4   8   6       12.65       18.51      1.18 o 
  -3   8   6      289.90      285.10      7.66 o 
  -2   8   6      359.75      384.44      9.52 o 
  -1   8   6       51.80       52.81      1.64 o 
   0   8   6      285.26      254.67      3.28 o 
   1   8   6      454.47      513.91      6.24 o 
   2   8   6       14.15       14.04      1.38 o 
   3   8   6      135.84      138.67      3.02 o 
   4   8   6        5.68        6.52      1.43 o 
   5   8   6       27.42       26.11      2.84 o 
   6   8   6       25.74       36.46      2.63 o 
   7   8   6        7.83        6.29      2.01 o 
  -8   9   6        4.81        5.93      1.42 o 
  -7   9   6        4.59        3.13      1.01 o 
  -6   9   6        4.55        5.69      1.20 o 
  -5   9   6       55.22       48.19      1.71 o 
  -4   9   6       36.39       30.63      1.73 o 
  -3   9   6       71.21       68.25      2.31 o 
  -2   9   6       85.20      100.69      4.47 o 
  -1   9   6       41.77       48.87      1.69 o 
   0   9   6        1.29       -0.16      0.70 o 
   1   9   6      216.64      234.16      5.24 o 
   2   9   6        6.37        1.69      1.07 o 
   3   9   6       44.50       61.71      2.18 o 
   4   9   6        9.56        9.74      1.57 o 
   5   9   6      137.56      135.75      3.61 o 
   6   9   6        7.02        4.02      1.94 o 
   7   9   6       14.68       12.71      4.07 o 
  -7  10   6        0.38        0.99      2.89 o 
  -6  10   6       29.96       27.62      2.92 o 
  -5  10   6        0.74        0.89      0.84 o 
  -4  10   6       69.63       75.54      2.85 o 
  -3  10   6       11.79       19.44      2.83 o 
  -2  10   6       40.97       36.93      2.31 o 
  -1  10   6       67.68       50.60      1.68 o 
   0  10   6        5.52        3.30      1.00 o 
   1  10   6        4.78        3.44      1.09 o 
   2  10   6       10.55       15.26      1.43 o 
   3  10   6       29.75       33.57      1.90 o 
   4  10   6       35.88       43.15      2.14 o 
   5  10   6       26.56       29.85      2.38 o 
   6  10   6       18.83       26.12      3.51 o 
  -6  11   6        3.15        3.09      3.77 o 
  -5  11   6       58.06       57.40      4.47 o 
  -4  11   6        8.41        7.17      2.56 o 
  -3  11   6       13.10       11.98      2.69 o 
  -2  11   6       65.56       54.10      2.29 o 
  -1  11   6       60.30       65.34      2.30 o 
   0  11   6       28.13       31.15      2.27 o 
   1  11   6        1.37        3.06      0.98 o 
   2  11   6        0.94        0.95      1.10 o 
   3  11   6        0.07        0.61      1.05 o 
   4  11   6       78.96       81.65      3.17 o 
   5  11   6       34.85       33.38      2.42 o 
  -5  12   6        0.16        2.54      2.59 o 
  -4  12   6        0.45       -0.49      1.86 o 
  -3  12   6       55.26       56.09      4.94 o 
  -2  12   6       19.70       20.15      3.35 o 
  -1  12   6        1.10        1.24      2.10 o 
   0  12   6       25.42       24.06      1.21 o 
   1  12   6       31.73       36.76      2.00 o 
   2  12   6        0.80       -0.17      0.78 o 
   3  12   6       36.89       40.41      3.38 o 
   4  12   6        0.97       -0.39      0.89 o 
  -3  13   6        2.81        4.74      2.55 o 
  -2  13   6        6.42        2.49      2.50 o 
  -1  13   6        2.94        3.66      2.66 o 
   0  13   6       71.26       77.21      4.20 o 
   1  13   6        0.03       -1.46      2.44 o 
   2  13   6        7.92        8.73      2.65 o 
  -9   0   7      143.49      121.80      3.51 o 
  -7   0   7      142.26      125.50      3.99 o 
  -5   0   7     1963.50     1909.17     48.60 o 
  -3   0   7      273.95      256.57      4.09 o 
  -1   0   7      665.34      937.03     11.06 o 
   1   0   7     1893.32     1841.30     21.82 o 
   3   0   7     1233.59     1343.17     38.55 o 
   5   0   7     1149.54     1110.07     27.26 o 
   7   0   7      127.15      120.21      5.32 o 
   9   0   7        0.67       -0.06      2.26 o 
 -10   1   7       15.75        9.74      1.28 o 
  -9   1   7       27.07       26.59      2.37 o 
  -8   1   7      158.30      163.35      2.86 o 
  -7   1   7        2.75        2.65      1.06 o 
  -6   1   7      521.57      479.22      6.23 o 
  -5   1   7        6.43        7.91      1.28 o 
  -4   1   7      795.27      800.41      7.39 o 
  -3   1   7      713.04      735.34      6.00 o 
  -2   1   7     1484.62     1643.72     13.94 o 
  -1   1   7       20.52       16.74      0.81 o 
   0   1   7     1355.37     1291.45     10.87 o 
   1   1   7       19.37       26.13      0.99 o 
   2   1   7     1590.14     1614.60     33.72 o 
   3   1   7      136.70      147.19      2.02 o 
   4   1   7       66.05       55.09      1.48 o 
   5   1   7      127.03      112.22      5.01 o 
   6   1   7       54.95       59.16      2.94 o 
   7   1   7       13.13       17.40      2.25 o 
   8   1   7      288.87      294.00      7.67 o 
   9   1   7        0.14        2.37      2.73 o 
 -10   2   7       15.92       13.21      2.38 o 
  -9   2   7        1.54        2.81      1.11 o 
  -8   2   7        4.39        1.95      1.10 o 
  -7   2   7      128.95      105.08      2.25 o 
  -6   2   7      614.01      565.65      5.53 o 
  -5   2   7        8.34        7.49      0.99 o 
  -4   2   7       47.83       58.18      1.64 o 
  -3   2   7      754.93      778.32      6.94 o 
  -2   2   7     1151.47      982.74     14.15 o 
  -1   2   7        0.82        7.89      0.78 o 
   0   2   7     1386.51     1325.44     12.44 o 
   1   2   7        0.87        2.08      0.65 o 
   2   2   7      154.87      155.73      2.57 o 
   3   2   7       17.14       10.31      1.11 o 
   4   2   7       44.75       35.95      2.51 o 
   5   2   7       54.26       39.40      1.61 o 
   6   2   7       55.22       56.61      3.18 o 
   7   2   7        9.41       12.18      2.52 o 
   8   2   7        6.65        3.98      2.31 o 
   9   2   7        1.15        1.55      2.16 o 
 -10   3   7       13.14       13.42      1.93 o 
  -9   3   7      225.13      227.28      7.65 o 
  -8   3   7        7.71        8.84      1.58 o 
  -7   3   7        5.14        6.78      1.49 o 
  -6   3   7       12.90       18.70      1.69 o 
  -5   3   7      438.64      425.55      7.73 o 
  -4   3   7      859.56      845.26      7.72 o 
  -3   3   7       39.75       35.72      0.89 o 
  -2   3   7      123.11      107.22      1.41 o 
  -1   3   7      664.68      615.46      6.78 o 
   0   3   7     1750.38     1719.04     16.56 o 
   1   3   7      561.97      582.38      8.25 o 
   2   3   7      108.48      109.70      2.44 o 
   3   3   7       26.08       28.68      1.51 o 
   4   3   7      353.89      376.76      5.48 o 
   5   3   7      183.38      161.22      3.59 o 
   6   3   7      116.27      119.23      2.70 o 
   7   3   7        2.29        1.59      2.18 o 
   8   3   7        3.53        0.44      2.43 o 
   9   3   7       36.30       45.77      4.15 o 
 -10   4   7       37.65       44.02      3.47 o 
  -9   4   7        0.35       -0.71      1.37 o 
  -8   4   7        0.87        0.75      1.22 o 
  -7   4   7       21.43       16.57      1.77 o 
  -6   4   7      716.97      657.04     12.68 o 
  -5   4   7      374.29      328.43      6.37 o 
  -4   4   7        3.86        3.25      0.86 o 
  -3   4   7      137.38      163.16      3.59 o 
  -2   4   7      298.96      334.98      5.99 o 
  -1   4   7     1269.09     1232.05     14.04 o 
   0   4   7      711.44      780.01      7.96 o 
   1   4   7      887.11      951.88     10.67 o 
   2   4   7      662.05      677.67      7.85 o 
   3   4   7        0.76        0.84      0.91 o 
   4   4   7       15.48       17.25      1.80 o 
   5   4   7        6.60        6.18      1.32 o 
   6   4   7      308.89      296.94      5.01 o 
   7   4   7       47.90       55.95      1.89 o 
   8   4   7        0.11       -1.84      2.21 o 
 -10   5   7        3.77        2.74      1.57 o 
  -9   5   7      222.10      236.83      4.32 o 
  -8   5   7       20.94       26.49      2.02 o 
  -7   5   7       32.04       29.96      1.79 o 
  -6   5   7       24.51       36.09      1.66 o 
  -5   5   7      241.98      222.09      3.14 o 
  -4   5   7       88.38      105.68      2.45 o 
  -3   5   7      272.12      274.97      7.55 o 
  -2   5   7      956.04     1024.10     15.54 o 
  -1   5   7      183.45      177.19      4.03 o 
   0   5   7      232.51      284.25      3.17 o 
   1   5   7       35.54       28.97      1.45 o 
   2   5   7      185.44      199.09      3.21 o 
   3   5   7      185.50      196.29      3.41 o 
   4   5   7       64.65       60.03      2.35 o 
   5   5   7       38.85       36.08      2.02 o 
   6   5   7        1.98        1.49      1.55 o 
   7   5   7       25.03       22.46      2.41 o 
   8   5   7       63.93       68.44      4.59 o 
  -9   6   7        0.17        0.12      1.11 o 
  -8   6   7      115.86      121.44      3.71 o 
  -7   6   7      173.08      152.00      3.44 o 
  -6   6   7      760.75      810.40     10.71 o 
  -5   6   7      273.47      278.90      4.05 o 
  -4   6   7       16.77       20.33      1.03 o 
  -3   6   7        8.87       12.45      2.23 o 
  -2   6   7      201.80      194.76      5.05 o 
  -1   6   7       21.23       25.79      2.23 o 
   0   6   7      370.93      384.18      5.01 o 
   1   6   7        0.00       -0.27      0.76 o 
   2   6   7      132.70      126.33      2.83 o 
   3   6   7        5.34        5.59      1.81 o 
   4   6   7       11.87        9.89      1.54 o 
   5   6   7      133.11      129.07      3.71 o 
   6   6   7       27.36       36.13      3.46 o 
   7   6   7        0.76        0.54      0.89 o 
   8   6   7        0.93        0.52      1.99 o 
  -9   7   7       29.42       29.18      2.27 o 
  -8   7   7       57.22       68.44      2.84 o 
  -7   7   7       14.03       11.99      1.37 o 
  -6   7   7       28.47       29.89      1.40 o 
  -5   7   7      212.17      222.54      3.83 o 
  -4   7   7      407.69      365.04      4.14 o 
  -3   7   7       17.84       13.57      2.70 o 
  -2   7   7        8.79       16.55      2.36 o 
  -1   7   7      287.45      325.12     11.33 o 
   0   7   7       52.59       53.26      2.95 o 
   1   7   7       32.65       42.86      2.19 o 
   2   7   7        1.40        5.55      1.32 o 
   3   7   7       81.53       92.41      2.68 o 
   4   7   7        0.29        0.59      1.16 o 
   5   7   7       48.48       48.31      2.57 o 
   6   7   7       17.28       10.43      3.22 o 
   7   7   7        3.04        2.62      1.27 o 
  -8   8   7        0.58        1.44      1.20 o 
  -7   8   7      167.87      166.56      3.27 o 
  -6   8   7        0.22        0.33      0.97 o 
  -5   8   7       17.19       21.55      1.42 o 
  -4   8   7       15.54        9.66      0.50 o 
  -3   8   7      218.04      236.57      7.89 o 
  -2   8   7       58.61       69.68      3.66 o 
  -1   8   7      300.30      281.79      7.54 o 
   0   8   7       44.58       40.92      2.93 o 
   1   8   7      375.02      378.10      6.80 o 
   2   8   7      209.82      186.86      7.35 o 
   3   8   7       50.94       57.19      2.59 o 
   4   8   7       46.98       53.37      2.46 o 
   5   8   7      114.36      129.45      6.42 o 
   6   8   7        6.61       10.64      2.71 o 
   7   8   7       25.15       26.29      5.12 o 
  -8   9   7        2.34        3.54      2.87 o 
  -7   9   7        0.27       -0.74      0.86 o 
  -6   9   7       28.57       27.61      1.21 o 
  -5   9   7        1.36        0.72      0.63 o 
  -4   9   7      158.28      178.32      6.46 o 
  -3   9   7      250.32      252.83      6.91 o 
  -2   9   7       65.73       68.85      4.70 o 
  -1   9   7       22.41       21.82      2.79 o 
   0   9   7      778.06      826.37     14.31 o 
   1   9   7       51.67       38.29      1.57 o 
   2   9   7       35.90       29.78      1.54 o 
   3   9   7        2.09        0.59      1.17 o 
   4   9   7      253.97      259.89      5.97 o 
   5   9   7       43.08       43.47      2.95 o 
   6   9   7        1.47        0.64      1.68 o 
  -7  10   7       11.72       14.89      4.04 o 
  -6  10   7       13.37       11.99      6.21 o 
  -5  10   7       14.52       12.10      2.99 o 
  -4  10   7        8.97        9.20      2.79 o 
  -3  10   7      328.91      317.46      7.43 o 
  -2  10   7       67.14       58.91      3.69 o 
  -1  10   7       30.14       43.89      6.89 o 
   0  10   7       28.51       24.10      1.01 o 
   1  10   7      206.14      198.69      4.28 o 
   2  10   7       63.78       76.07      2.36 o 
   3  10   7       44.73       50.70      2.06 o 
   4  10   7        2.16        4.05      2.09 o 
   5  10   7       38.05       34.30      2.93 o 
   6  10   7       14.22       18.62      2.62 o 
  -6  11   7       22.11       20.24      4.74 o 
  -5  11   7       62.80       68.92      4.71 o 
  -4  11   7       32.43       39.63      3.69 o 
  -3  11   7        0.47        0.85      1.99 o 
  -2  11   7       41.50       46.73      4.01 o 
  -1  11   7      164.06      160.72      5.86 o 
   0  11   7       92.06       86.14      3.33 o 
   1  11   7       28.51       29.99      1.36 o 
   2  11   7        0.24        0.42      0.85 o 
   3  11   7       12.98       11.76      1.84 o 
   4  11   7       16.63       16.20      4.61 o 
   5  11   7       11.88        6.72      3.65 o 
  -5  12   7        0.51        1.36      3.44 o 
  -4  12   7       33.06       32.43      3.42 o 
  -3  12   7        3.26        1.76      2.16 o 
  -2  12   7       70.34       77.04      4.28 o 
  -1  12   7       85.05      107.90      7.48 o 
   0  12   7       21.97       20.40      2.99 o 
   1  12   7        0.46        0.77      0.77 o 
   2  12   7       53.14       57.14      2.56 o 
   3  12   7        1.39        1.07      1.17 o 
  -3  13   7        9.26       10.52      3.92 o 
  -2  13   7       46.25       43.51      4.43 o 
  -1  13   7       52.26       55.06      4.26 o 
   0  13   7        0.00       -2.25      2.53 o 
   1  13   7       26.00       33.82      3.86 o 
 -10   0   8        0.03       -0.27      1.39 o 
  -8   0   8       14.50       17.56      2.41 o 
  -6   0   8      116.53      107.86      3.03 o 
  -4   0   8     4875.79     4976.41     66.96 o 
  -2   0   8     5138.47     5533.78     72.88 o 
   0   0   8     2343.86     2322.33     29.25 o 
   2   0   8     1858.55     1657.00     24.71 o 
   4   0   8      232.99      208.04      4.00 o 
   6   0   8        1.12       -0.86      1.98 o 
   8   0   8        2.47        4.96      3.23 o 
 -10   1   8       26.30       19.73      2.46 o 
  -9   1   8       67.27       74.18      2.23 o 
  -8   1   8        1.70        0.47      0.90 o 
  -7   1   8      212.64      241.72      6.66 o 
  -6   1   8       16.97       22.90      1.45 o 
  -5   1   8      519.22      606.06      6.79 o 
  -4   1   8        0.81        4.34      1.11 o 
  -3   1   8      155.55      177.99      2.31 o 
  -2   1   8      478.01      577.75      5.44 o 
  -1   1   8     5851.60     5923.58     61.12 o 
   0   1   8     1491.66     1481.11     13.11 o 
   1   1   8      225.63      262.74      3.11 o 
   2   1   8      148.02      153.16      2.16 o 
   3   1   8      224.79      242.33      3.31 o 
   4   1   8       59.43       50.25      1.39 o 
   5   1   8      625.67      582.72      7.11 o 
   6   1   8        1.46        1.86      1.67 o 
   7   1   8        1.95        3.60      2.07 o 
   8   1   8       33.36       42.80      3.63 o 
   9   1   8       13.37       18.78      2.94 o 
 -10   2   8       54.21       58.84      2.93 o 
  -9   2   8       42.00       37.86      2.08 o 
  -8   2   8        0.37        0.28      0.86 o 
  -7   2   8      145.87      146.27      2.91 o 
  -6   2   8      118.50      101.73      2.02 o 
  -5   2   8        1.18        4.81      0.91 o 
  -4   2   8     2078.30     2059.37     19.00 o 
  -3   2   8     1806.46     1753.94     15.56 o 
  -2   2   8      442.26      434.20      4.05 o 
  -1   2   8      148.00      162.14      2.07 o 
   0   2   8      146.45      152.56      2.04 o 
   1   2   8       46.81       33.72      1.29 o 
   2   2   8        0.96        9.34      0.87 o 
   3   2   8      563.74      529.51     11.00 o 
   4   2   8       15.31       14.97      1.71 o 
   5   2   8      131.50      137.08      2.79 o 
   6   2   8       29.42       32.95      2.41 o 
   7   2   8       10.92       14.21      2.40 o 
   8   2   8       10.32        4.88      2.45 o 
   9   2   8        2.05        1.49      2.35 o 
 -10   3   8       59.90       57.63      3.77 o 
  -9   3   8        1.35       -0.31      1.32 o 
  -8   3   8      158.65      134.96      3.03 o 
  -7   3   8       89.50       83.48      2.45 o 
  -6   3   8        2.15        8.10      1.05 o 
  -5   3   8        0.91        0.06      0.52 o 
  -4   3   8        0.02        1.19      0.62 o 
  -3   3   8       13.25       14.29      0.73 o 
  -2   3   8      528.31      468.36      4.59 o 
  -1   3   8      925.77      935.98      9.70 o 
   0   3   8      570.91      498.56      8.91 o 
   1   3   8       57.85       43.04      1.03 o 
   2   3   8      522.11      515.98      5.08 o 
   3   3   8       24.08       26.15      1.24 o 
   4   3   8       60.49       46.39      1.79 o 
   5   3   8        0.00       -0.68      0.74 o 
   6   3   8       73.07       67.09      2.23 o 
   7   3   8        0.38       -0.48      1.79 o 
   8   3   8       62.66       68.56      3.57 o 
 -10   4   8       12.67       15.53      2.64 o 
  -9   4   8        0.12       -1.92      1.58 o 
  -8   4   8       17.43       16.35      1.79 o 
  -7   4   8       57.25       50.57      2.40 o 
  -6   4   8        2.32        2.91      1.48 o 
  -5   4   8        2.09        4.07      1.22 o 
  -4   4   8      351.70      325.57      4.28 o 
  -3   4   8        0.36        0.20      0.38 o 
  -2   4   8      171.14      175.03      4.57 o 
  -1   4   8       94.34       66.71      1.93 o 
   0   4   8        0.07        1.26      0.44 o 
   1   4   8      632.67      626.54      6.33 o 
   2   4   8      238.11      229.70      3.52 o 
   3   4   8      711.88      667.06      8.82 o 
   4   4   8        1.21        0.89      1.04 o 
   5   4   8      246.10      231.84      4.80 o 
   6   4   8       95.18       97.88      5.85 o 
   7   4   8       21.69       23.65      1.81 o 
   8   4   8       16.74       12.79      4.93 o 
 -10   5   8       90.71       91.99      3.14 o 
  -9   5   8       29.21       31.05      1.87 o 
  -8   5   8       31.93       31.78      2.74 o 
  -7   5   8       49.83       66.97      4.88 o 
  -6   5   8       21.30       13.67      1.75 o 
  -5   5   8        6.01        2.32      0.82 o 
  -4   5   8      126.61      117.58      1.81 o 
  -3   5   8        0.64        3.44      1.30 o 
  -2   5   8       68.48       88.94      3.39 o 
  -1   5   8     1817.30     1781.68     27.01 o 
   0   5   8      116.97      116.10      2.10 o 
   1   5   8      122.62      128.25      2.93 o 
   2   5   8       28.97       38.93      1.74 o 
   3   5   8       33.63       30.29      2.14 o 
   4   5   8      574.47      545.26      8.81 o 
   5   5   8      136.38      137.29      4.22 o 
   6   5   8        2.96        1.47      1.25 o 
   7   5   8        4.83        4.53      1.02 o 
   8   5   8        9.67        8.04      3.34 o 
  -9   6   8        4.93        4.42      1.30 o 
  -8   6   8        0.25       -0.20      1.17 o 
  -7   6   8      150.83      146.42      3.73 o 
  -6   6   8       25.23       32.45      1.52 o 
  -5   6   8        0.43        0.47      0.69 o 
  -4   6   8       39.35       46.99      1.15 o 
  -3   6   8       33.96       34.19      2.56 o 
  -2   6   8        7.90       18.06      2.21 o 
  -1   6   8       44.38       39.48      2.97 o 
   0   6   8       17.24       20.78      1.11 o 
   1   6   8      156.67      149.94      2.86 o 
   2   6   8      125.01      137.72      3.19 o 
   3   6   8       49.75       48.43      2.63 o 
   4   6   8       23.49       27.95      2.21 o 
   5   6   8       11.56       11.65      1.66 o 
   6   6   8       26.83       31.91      2.47 o 
   7   6   8       20.98       20.82      1.80 o 
   8   6   8        0.36       -0.79      2.71 o 
  -9   7   8      136.73      140.31      3.53 o 
  -8   7   8        0.27        0.00      0.98 o 
  -7   7   8        0.24        2.06      1.39 o 
  -6   7   8        5.68        2.62      0.84 o 
  -5   7   8      411.43      379.10      4.55 o 
  -4   7   8       55.97       50.86      3.82 o 
  -3   7   8       44.16       58.29      3.50 o 
  -2   7   8       18.25       14.92      2.36 o 
  -1   7   8       65.98       96.83      3.97 o 
   0   7   8       70.83       64.45      1.55 o 
   1   7   8        0.28        0.49      1.14 o 
   2   7   8        5.10        0.69      1.35 o 
   3   7   8       19.94       15.35      1.68 o 
   4   7   8      161.58      144.38      3.79 o 
   5   7   8        2.41        1.59      1.38 o 
   6   7   8        0.59       -0.07      1.05 o 
   7   7   8        6.07        2.86      1.87 o 
  -8   8   8       49.37       48.47      2.75 o 
  -7   8   8       22.50       22.19      1.63 o 
  -6   8   8       59.43       63.48      2.10 o 
  -5   8   8       18.49       15.81      0.65 o 
  -4   8   8       11.70       16.78      2.62 o 
  -3   8   8       47.07       50.56      3.84 o 
  -2   8   8      261.52      245.77      7.05 o 
  -1   8   8       37.79       36.24      3.39 o 
   0   8   8       52.97       53.09      2.04 o 
   1   8   8       38.70       45.61      2.00 o 
   2   8   8        6.44        7.12      1.88 o 
   3   8   8       47.79       44.50      2.49 o 
   4   8   8        0.11        2.76      1.50 o 
   5   8   8        0.81        0.16      1.87 o 
   6   8   8       42.28       49.53      3.44 o 
   7   8   8        0.01       -0.88      1.55 o 
  -8   9   8        0.17       -0.73      2.19 o 
  -7   9   8        3.65        2.97      2.45 o 
  -6   9   8       19.20       21.29      1.46 o 
  -5   9   8       79.42       74.14      4.47 o 
  -4   9   8       19.14       14.91      2.75 o 
  -3   9   8       42.13       50.86      3.86 o 
  -2   9   8        0.56        1.77      2.02 o 
  -1   9   8       48.62       59.89      3.94 o 
   0   9   8        8.04        8.91      0.95 o 
   1   9   8       46.93       42.82      2.33 o 
   2   9   8        3.46        3.14      1.72 o 
   3   9   8       42.43       48.78      2.45 o 
   4   9   8        0.02        0.48      1.66 o 
   5   9   8        4.86        2.03      2.81 o 
   6   9   8        0.18       -0.51      1.15 o 
  -7  10   8        1.15       -0.25      3.22 o 
  -6  10   8       20.72       23.63      3.34 o 
  -5  10   8       13.13       18.72      3.43 o 
  -4  10   8       56.99       47.65      4.06 o 
  -3  10   8       81.04       73.33      4.19 o 
  -2  10   8      134.99      136.37      6.61 o 
  -1  10   8       46.08       40.47      3.35 o 
   0  10   8        2.36        1.91      0.65 o 
   1  10   8       41.52       35.85      3.79 o 
   2  10   8        0.47       -0.20      1.17 o 
   3  10   8       40.76       43.44      2.82 o 
   4  10   8       12.71       13.39      2.91 o 
   5  10   8        5.13        8.26      2.88 o 
  -6  11   8       15.39       15.76      4.21 o 
  -5  11   8       36.22       49.38      4.29 o 
  -4  11   8       18.82       21.92      7.13 o 
  -3  11   8        3.01        1.35      2.18 o 
  -2  11   8      108.82      105.40      5.11 o 
  -1  11   8       19.90       15.51      2.97 o 
   0  11   8       61.14       59.92      4.79 o 
   1  11   8       12.99       11.25      1.40 o 
   2  11   8        0.01       -0.80      1.25 o 
   3  11   8        0.01       -0.02      1.20 o 
   4  11   8       32.21       30.83      3.70 o 
  -4  12   8        0.64        0.04      1.87 o 
  -3  12   8       80.40       72.90      4.31 o 
  -2  12   8       10.81       11.65      3.80 o 
  -1  12   8        0.40        0.59      1.99 o 
   0  12   8        9.25        8.31      2.76 o 
   1  12   8       38.59       40.00      4.11 o 
   2  12   8        0.36       -0.11      1.62 o 
   3  12   8       16.51       11.87      4.13 o 
  -2  13   8        0.28        2.09      2.63 o 
  -1  13   8        0.65        1.41      2.29 o 
   0  13   8       32.34       35.28      3.58 o 
  -9   0   9      112.22      106.31      3.73 o 
  -7   0   9      337.16      382.90      7.12 o 
  -5   0   9      210.98      193.28      4.04 o 
  -3   0   9     1843.86     1972.25     28.32 o 
  -1   0   9     9599.40    10725.16    155.61 o 
   1   0   9      335.96      320.88      4.79 o 
   3   0   9      536.13      606.05     13.83 o 
   5   0   9      262.03      270.75      7.21 o 
   7   0   9        1.12        2.05      3.36 o 
 -10   1   9      135.43      141.66      3.96 o 
  -9   1   9       31.44       35.97      2.06 o 
  -8   1   9       14.33       18.86      1.71 o 
  -7   1   9      170.06      156.19      3.31 o 
  -6   1   9      324.97      290.96      4.03 o 
  -5   1   9       78.48       94.67      1.85 o 
  -4   1   9      706.22      703.26      8.05 o 
  -3   1   9      926.83      899.40      9.04 o 
  -2   1   9      690.85      773.98      6.75 o 
  -1   1   9     1711.67     1825.29     15.28 o 
   0   1   9     2196.72     2582.98     21.65 o 
   1   1   9      714.36      772.66      7.12 o 
   2   1   9       94.03       94.25      1.90 o 
   3   1   9      116.76      123.79      2.43 o 
   4   1   9       13.59       11.45      0.86 o 
   5   1   9      105.58      103.20      2.27 o 
   6   1   9      236.77      212.90      5.11 o 
   7   1   9       79.19       81.65      3.78 o 
   8   1   9       83.63       83.67      3.93 o 
 -10   2   9        3.02        2.60      1.40 o 
  -9   2   9        0.01       -0.14      1.30 o 
  -8   2   9      138.78      148.16      3.71 o 
  -7   2   9      139.74      150.42      3.18 o 
  -6   2   9      715.37      750.07      8.10 o 
  -5   2   9       65.27       53.78      1.48 o 
  -4   2   9     1075.70      989.28      9.36 o 
  -3   2   9      357.71      328.58      3.76 o 
  -2   2   9      833.22     1007.56     11.93 o 
  -1   2   9       20.74       20.34      1.06 o 
   0   2   9     1073.38     1078.25      9.68 o 
   1   2   9      178.38      190.97      2.83 o 
   2   2   9      993.71      988.36     10.16 o 
   3   2   9       44.88       48.14      1.31 o 
   4   2   9       18.96       16.12      1.22 o 
   5   2   9       87.75       85.50      2.14 o 
   6   2   9      163.68      169.22      4.59 o 
   7   2   9       26.83       24.82      2.83 o 
   8   2   9        7.02        8.30      2.58 o 
 -10   3   9       11.14        8.42      2.45 o 
  -9   3   9      164.29      181.90      4.26 o 
  -8   3   9        4.34        4.88      1.35 o 
  -7   3   9       34.31       32.87      1.65 o 
  -6   3   9       43.55       45.46      1.78 o 
  -5   3   9      735.26      705.90      7.26 o 
  -4   3   9       13.77       10.54      0.93 o 
  -3   3   9       91.96       76.67      1.26 o 
  -2   3   9      613.58      638.81      6.03 o 
  -1   3   9     4604.59     4869.22     45.57 o 
   0   3   9      317.30      283.40      5.19 o 
   1   3   9       15.61       24.42      1.31 o 
   2   3   9      111.95      123.10      2.26 o 
   3   3   9       98.91      107.39      2.21 o 
   4   3   9      169.52      166.44      2.96 o 
   5   3   9      285.33      276.81      7.07 o 
   6   3   9       10.32        9.27      1.30 o 
   7   3   9       23.23       25.00      2.51 o 
   8   3   9        9.93        4.50      2.49 o 
 -10   4   9        8.53        7.69      2.01 o 
  -9   4   9        0.91        1.65      1.63 o 
  -8   4   9       69.91       79.43      3.13 o 
  -7   4   9      124.35      141.71      3.81 o 
  -6   4   9      623.86      684.63      8.74 o 
  -5   4   9       51.89       58.74      1.83 o 
  -4   4   9       20.30       24.16      1.05 o 
  -3   4   9       99.99       88.60      1.25 o 
  -2   4   9      113.63      116.35      2.98 o 
  -1   4   9       45.54       60.32      1.22 o 
   0   4   9      544.73      514.74      5.13 o 
   1   4   9        2.90        9.11      0.79 o 
   2   4   9      797.47      788.76      8.99 o 
   3   4   9        1.27        2.07      0.97 o 
   4   4   9       54.00       60.97      2.41 o 
   5   4   9      121.18      121.97      3.09 o 
   6   4   9       26.32       31.48      8.15 o 
   7   4   9        1.81        0.48      1.62 o 
   8   4   9        1.54       -0.98      1.96 o 
  -9   5   9       37.36       37.97      2.26 o 
  -8   5   9        6.25        3.23      1.50 o 
  -7   5   9        9.59        7.45      1.64 o 
  -6   5   9      152.39      165.77      3.87 o 
  -5   5   9      450.45      412.33      5.54 o 
  -4   5   9      198.67      203.20      3.80 o 
  -3   5   9       49.17       41.77      2.20 o 
  -2   5   9       58.49       49.75      2.23 o 
  -1   5   9      470.75      531.49     10.26 o 
   0   5   9       56.52       55.11      1.35 o 
   1   5   9        5.03        8.54      0.90 o 
   2   5   9      131.61      131.86      2.61 o 
   3   5   9      460.10      448.20      6.73 o 
   4   5   9        0.27        0.69      1.31 o 
   5   5   9       29.81       27.10      2.38 o 
   6   5   9        0.00        1.53      1.33 o 
   7   5   9       21.44       23.58      3.82 o 
   8   5   9        7.05        8.98      3.89 o 
  -9   6   9        6.88        7.36      1.41 o 
  -8   6   9      112.93      109.64      2.82 o 
  -7   6   9      234.86      278.12      5.69 o 
  -6   6   9      123.71      126.98      2.45 o 
  -5   6   9        8.06       11.25      1.05 o 
  -4   6   9      104.84      118.68      4.09 o 
  -3   6   9      155.73      150.95      4.86 o 
  -2   6   9        3.29        3.44      1.81 o 
  -1   6   9       66.48       79.02      3.34 o 
   0   6   9     1326.21     1363.33     13.81 o 
   1   6   9      166.04      173.48      2.61 o 
   2   6   9        0.05        0.54      0.95 o 
   3   6   9       36.20       29.37      2.61 o 
   4   6   9       30.47       30.95      1.94 o 
   5   6   9       44.87       38.91      2.39 o 
   6   6   9       94.22       87.13      2.95 o 
   7   6   9        2.03        0.01      0.99 o 
  -9   7   9        6.77        2.62      1.39 o 
  -8   7   9        1.19        0.49      0.90 o 
  -7   7   9        3.58        3.72      1.27 o 
  -6   7   9      226.52      215.71      3.35 o 
  -5   7   9       74.27       74.50      1.64 o 
  -4   7   9      248.72      256.65      6.53 o 
  -3   7   9       66.69       67.93      4.19 o 
  -2   7   9      179.21      209.22      5.40 o 
  -1   7   9        0.41        1.72      1.82 o 
   0   7   9      109.80      102.63      2.32 o 
   1   7   9      107.15      110.39      3.52 o 
   2   7   9        8.20        7.83      1.55 o 
   3   7   9      157.10      174.82      4.00 o 
   4   7   9        8.26        8.33      2.03 o 
   5   7   9       11.10        8.48      3.17 o 
   6   7   9        1.15        0.17      1.46 o 
   7   7   9        6.69       -0.63      2.57 o 
  -8   8   9        0.59        1.53      1.16 o 
  -7   8   9      156.22      168.35      4.82 o 
  -6   8   9        0.01        2.59      0.66 o 
  -5   8   9       45.43       50.56      3.57 o 
  -4   8   9        9.65        9.92      3.42 o 
  -3   8   9      281.49      273.39      7.10 o 
  -2   8   9        0.04       -0.12      2.03 o 
  -1   8   9       22.90       23.48      3.17 o 
   0   8   9      201.16      226.34      5.84 o 
   1   8   9      219.54      247.51      5.95 o 
   2   8   9       33.30       31.51      2.13 o 
   3   8   9       13.00       14.57      2.25 o 
   4   8   9        1.71        1.28      1.47 o 
   5   8   9      103.77      114.70      4.48 o 
   6   8   9        5.49        5.52      3.35 o 
  -7   9   9       15.42       10.56      7.33 o 
  -6   9   9      127.25      134.76      6.22 o 
  -5   9   9       12.58        5.69      2.59 o 
  -4   9   9       62.64       66.89      3.92 o 
  -3   9   9        0.02       -0.22      1.70 o 
  -2   9   9       23.44       37.31      3.19 o 
  -1   9   9       17.65       20.85      2.94 o 
   0   9   9      350.99      364.32      4.20 o 
   1   9   9       94.62       81.46      3.23 o 
   2   9   9        2.91        8.26      1.60 o 
   3   9   9        0.57       -1.33      1.57 o 
   4   9   9       75.83       87.51      3.76 o 
   5   9   9        0.28       -0.51      1.58 o 
   6   9   9       18.75       19.66      3.28 o 
  -7  10   9       19.04       21.97      5.96 o 
  -6  10   9        0.32       -1.06      2.67 o 
  -5  10   9        4.84        8.44      3.25 o 
  -4  10   9        0.23       -0.34      1.95 o 
  -3  10   9      106.39      119.07      6.13 o 
  -2  10   9       27.73       28.36      3.27 o 
  -1  10   9        0.07       -0.73      2.00 o 
   0  10   9        0.74        0.43      0.36 o 
   1  10   9       91.61       99.57      3.58 o 
   2  10   9       63.94       76.38      3.32 o 
   3  10   9        0.02        0.51      1.29 o 
   4  10   9        6.62        9.28      2.11 o 
   5  10   9       31.55       36.87      3.57 o 
  -6  11   9       16.01       17.16      5.47 o 
  -5  11   9       27.39       31.56      4.25 o 
  -4  11   9       11.88       11.22      3.03 o 
  -3  11   9        7.58       11.11      2.92 o 
  -2  11   9        2.67        5.40      2.52 o 
  -1  11   9       80.64      101.67      5.98 o 
   0  11   9        1.42        0.63      2.41 o 
   1  11   9        0.62       -0.57      0.76 o 
   2  11   9       17.87       18.26      4.76 o 
   3  11   9       33.32       31.57      2.46 o 
   4  11   9        8.61        5.71      2.39 o 
  -4  12   9       22.79       29.57      4.60 o 
  -3  12   9        0.96        2.96      3.41 o 
  -2  12   9        9.79       11.38      2.97 o 
  -1  12   9        7.73        8.27      2.84 o 
   0  12   9       84.60      101.09      5.46 o 
   1  12   9        0.00       -0.21      2.62 o 
   2  12   9       32.61       40.90     12.34 o 
 -10   0  10        5.93        0.26      1.58 o 
  -8   0  10       94.47       85.51      3.11 o 
  -6   0  10       20.28       11.94      1.91 o 
  -4   0  10      479.28      487.64     10.73 o 
  -2   0  10        9.07       39.26      1.92 o 
   0   0  10      473.73      540.49      7.37 o 
   2   0  10      122.37       98.82      2.86 o 
   4   0  10      414.14      408.72      7.53 o 
   6   0  10       41.98       50.82      4.41 o 
   8   0  10        0.84       -0.99      2.96 o 
 -10   1  10       28.70       30.41      1.94 o 
  -9   1  10       13.35       14.71      1.77 o 
  -8   1  10        0.03        0.02      0.70 o 
  -7   1  10       33.36       23.80      1.58 o 
  -6   1  10       45.99       57.28      2.23 o 
  -5   1  10       94.57       81.20      1.87 o 
  -4   1  10        4.85       10.91      2.08 o 
  -3   1  10       11.73        9.18      1.01 o 
  -2   1  10      291.17      299.66      3.09 o 
  -1   1  10        5.65        6.17      0.80 o 
   0   1  10      564.99      539.85      5.32 o 
   1   1  10      489.54      448.14      4.68 o 
   2   1  10        4.93        5.98      0.89 o 
   3   1  10        0.92        0.66      0.67 o 
   4   1  10      198.67      189.09      3.43 o 
   5   1  10      102.18      104.27      4.28 o 
   6   1  10      122.12      121.02      4.39 o 
   7   1  10       66.13       72.06      3.71 o 
   8   1  10        0.47       -0.04      1.52 o 
 -10   2  10        4.16        5.60      2.05 o 
  -9   2  10        7.12        3.58      1.32 o 
  -8   2  10       57.49       57.87      2.22 o 
  -7   2  10      129.21      113.40      2.47 o 
  -6   2  10       32.36       33.46      1.76 o 
  -5   2  10      428.14      440.99      4.94 o 
  -4   2  10      365.16      356.65      4.13 o 
  -3   2  10      454.35      429.05      4.54 o 
  -2   2  10      113.62      111.74      1.91 o 
  -1   2  10        2.31        1.04      0.67 o 
   0   2  10      680.54      710.67      6.88 o 
   1   2  10      383.46      352.27      4.33 o 
   2   2  10       43.84       46.63      1.45 o 
   3   2  10       76.98       64.18      1.86 o 
   4   2  10       64.77       61.79      2.29 o 
   5   2  10        4.14        6.24      1.39 o 
   6   2  10        0.46        0.11      0.71 o 
   7   2  10       62.09       62.71      4.00 o 
   8   2  10        9.66        6.94      2.51 o 
 -10   3  10      102.81      107.89      3.80 o 
  -9   3  10       16.82       15.74      2.99 o 
  -8   3  10        4.20        4.28      1.48 o 
  -7   3  10       59.26       53.37      1.78 o 
  -6   3  10        0.06        4.01      1.37 o 
  -5   3  10       15.41        9.71      1.25 o 
  -4   3  10       84.81       74.67      1.71 o 
  -3   3  10       12.83        7.06      0.82 o 
  -2   3  10        0.59        0.31      0.45 o 
  -1   3  10      486.73      532.21      5.08 o 
   0   3  10     1582.42     1639.53     16.69 o 
   1   3  10      134.00      116.22      2.23 o 
   2   3  10      192.64      197.64      2.85 o 
   3   3  10      133.19      131.10      2.52 o 
   4   3  10      331.00      320.73      5.00 o 
   5   3  10       11.50       10.75      1.33 o 
   6   3  10        7.09        7.95      1.29 o 
   7   3  10        1.02        1.81      1.84 o 
   8   3  10        0.55        0.01      1.53 o 
 -10   4  10        5.35        1.31      1.68 o 
  -9   4  10       44.95       44.15      2.89 o 
  -8   4  10        2.84        2.33      1.19 o 
  -7   4  10       24.96       21.69      1.68 o 
  -6   4  10       28.98       23.34      2.10 o 
  -5   4  10       40.60       50.40      1.46 o 
  -4   4  10       23.80       27.05      0.98 o 
  -3   4  10        1.95        3.35      0.61 o 
  -2   4  10      202.78      186.42      2.53 o 
  -1   4  10        4.04        5.89      1.02 o 
   0   4  10      503.57      499.16      5.23 o 
   1   4  10      859.83      871.78      8.35 o 
   2   4  10        0.44        1.40      0.93 o 
   3   4  10       63.69       56.43      1.99 o 
   4   4  10        3.96        3.47      1.17 o 
   5   4  10      107.63      108.11      2.64 o 
   6   4  10       69.27       64.01      3.38 o 
   7   4  10       23.05       23.76      2.62 o 
   8   4  10        4.88        5.02      2.46 o 
  -9   5  10        0.04       -0.04      1.01 o 
  -8   5  10        0.16        0.43      1.12 o 
  -7   5  10       92.95       97.95      3.66 o 
  -6   5  10       79.59       63.46      2.61 o 
  -5   5  10       30.00       25.99      1.79 o 
  -4   5  10        9.39       10.61      0.45 o 
  -3   5  10      203.66      177.19      4.58 o 
  -2   5  10      196.57      238.97      5.71 o 
  -1   5  10        1.14        1.13      0.63 o 
   0   5  10      295.11      286.61      4.62 o 
   1   5  10      160.54      160.42      2.71 o 
   2   5  10       77.79       79.39      2.06 o 
   3   5  10       81.51       87.20      2.51 o 
   4   5  10      288.87      283.87      4.82 o 
   5   5  10       54.52       53.05      2.11 o 
   6   5  10        8.92        7.36      1.31 o 
   7   5  10        4.94        2.44      3.09 o 
  -9   6  10       31.98       32.55      1.86 o 
  -8   6  10       13.11        6.66      2.20 o 
  -7   6  10       64.70       73.69      2.30 o 
  -6   6  10        0.00        1.25      0.86 o 
  -5   6  10       60.83       60.06      1.35 o 
  -4   6  10       20.30       29.28      2.91 o 
  -3   6  10      241.31      239.22      7.53 o 
  -2   6  10      107.27      100.90      3.96 o 
  -1   6  10        6.44        5.76      2.39 o 
   0   6  10        0.03        0.67      0.73 o 
   1   6  10       16.61       21.82      1.16 o 
   2   6  10       28.76       32.63      1.50 o 
   3   6  10       89.87       87.01      3.15 o 
   4   6  10        6.96       10.68      1.65 o 
   5   6  10       25.66       18.07      4.55 o 
   6   6  10        0.76        1.47      1.19 o 
   7   6  10        2.33        3.18      3.29 o 
  -9   7  10       12.23        9.28      2.77 o 
  -8   7  10        9.67        5.38      2.38 o 
  -7   7  10       38.28       33.06      1.84 o 
  -6   7  10      121.48      127.85      2.63 o 
  -5   7  10      345.94      320.23      8.35 o 
  -4   7  10       12.45       13.44      3.14 o 
  -3   7  10      127.29      113.05      4.87 o 
  -2   7  10       34.05       31.12      3.05 o 
  -1   7  10      172.98      186.37      5.18 o 
   0   7  10      310.14      341.35      8.06 o 
   1   7  10       34.38       44.81      1.47 o 
   2   7  10        9.95       12.94      1.35 o 
   3   7  10       64.79       62.42      2.55 o 
   4   7  10       14.23        9.01      2.16 o 
   5   7  10       11.64       12.03      4.17 o 
   6   7  10        0.39       -0.02      1.76 o 
   7   7  10        6.86        0.25      2.47 o 
  -8   8  10       33.66       36.13      3.64 o 
  -7   8  10        0.05        0.29      2.17 o 
  -6   8  10        0.14        2.61      2.47 o 
  -5   8  10       16.99       22.99      3.69 o 
  -4   8  10      197.08      193.66      5.87 o 
  -3   8  10       13.02        5.72      2.39 o 
  -2   8  10      169.81      178.78      7.79 o 
  -1   8  10       48.97       51.14      3.60 o 
   0   8  10       10.98        8.80      0.64 o 
   1   8  10        2.36        0.98      1.03 o 
   2   8  10       12.93       17.02      2.20 o 
   3   8  10       47.06       50.15      2.91 o 
   4   8  10       17.92       25.33      4.41 o 
   5   8  10        3.52        5.04      2.28 o 
   6   8  10       25.69       19.74     13.08 o 
  -7   9  10       13.15       11.98      3.14 o 
  -6   9  10       14.49        8.97      3.39 o 
  -5   9  10       87.17       93.31      4.76 o 
  -4   9  10        9.41        9.65      2.78 o 
  -3   9  10        0.02        2.67      2.51 o 
  -2   9  10       15.63       18.70      3.21 o 
  -1   9  10      130.83      151.01      5.16 o 
   0   9  10        0.13        0.74      2.28 o 
   1   9  10       19.41       19.71      1.33 o 
   2   9  10        0.75        1.88      1.73 o 
   3   9  10       49.35       47.75      2.54 o 
   4   9  10        1.74        3.13      2.20 o 
   5   9  10        4.85        0.61      1.63 o 
  -6  10  10        0.13        0.12      2.77 o 
  -5  10  10       15.44       21.30      3.44 o 
  -4  10  10      104.22      100.48      5.47 o 
  -3  10  10       83.48       73.01      4.39 o 
  -2  10  10       98.49      114.75      4.98 o 
  -1  10  10       20.25       28.92      4.43 o 
   0  10  10       26.60       29.84      3.42 o 
   1  10  10       17.52       22.45      1.49 o 
   2  10  10        5.75        4.39      1.92 o 
   3  10  10        1.58       -0.14      1.43 o 
   4  10  10        4.60        2.06      1.75 o 
  -5  11  10       18.58       28.78      3.81 o 
  -4  11  10       12.41       19.36      5.14 o 
  -3  11  10        1.88        1.25      2.34 o 
  -2  11  10       52.03       58.71      6.36 o 
  -1  11  10       37.13       50.84      3.95 o 
   0  11  10       40.59       52.37      6.15 o 
   1  11  10       10.14        3.20      2.80 o 
   2  11  10        4.85        3.89      1.85 o 
   3  11  10        0.00        1.07      1.95 o 
  -4  12  10        0.28       -0.02      1.83 o 
  -3  12  10       52.78       51.73      4.19 o 
  -2  12  10        5.90        3.82      2.94 o 
  -1  12  10        3.42        3.85      2.64 o 
   0  12  10        0.11        2.26      2.56 o 
   1  12  10       35.96       48.68      4.40 o 
   2  12  10        0.79        0.61      2.14 o 
  -9   0  11       10.64       13.47      2.71 o 
  -7   0  11       96.77       86.10      3.04 o 
  -5   0  11      890.24      865.28     13.50 o 
  -3   0  11       61.37       75.00      2.79 o 
  -1   0  11      433.65      546.89      7.57 o 
   1   0  11     3902.31     4020.30     58.11 o 
   3   0  11       42.74       39.50      2.33 o 
   5   0  11      358.64      326.27      7.63 o 
   7   0  11      178.95      174.46      8.46 o 
 -10   1  11       70.51       68.15      2.65 o 
  -9   1  11        1.99        0.87      1.09 o 
  -8   1  11       16.59       26.94      1.74 o 
  -7   1  11        0.38        1.53      1.03 o 
  -6   1  11      433.00      481.07      6.16 o 
  -5   1  11       36.04       48.30      2.19 o 
  -4   1  11       36.66       45.00      1.43 o 
  -3   1  11      108.27      108.70      1.89 o 
  -2   1  11     1837.28     1725.12     16.50 o 
  -1   1  11       20.30       13.00      1.00 o 
   0   1  11      162.28      186.42      3.66 o 
   1   1  11       18.67       24.37      1.58 o 
   2   1  11       59.80       65.84      1.74 o 
   3   1  11      125.80      105.67      2.26 o 
   4   1  11      312.86      304.63      4.38 o 
   5   1  11        3.94        5.07      1.38 o 
   6   1  11      347.13      322.71      7.06 o 
   7   1  11       54.42       54.96      3.56 o 
   8   1  11        8.48        6.42      2.39 o 
 -10   2  11        0.09       -0.18      1.11 o 
  -9   2  11       34.09       36.18      1.90 o 
  -8   2  11      118.56      130.21      3.02 o 
  -7   2  11       45.48       44.10      1.76 o 
  -6   2  11       29.66       21.44      1.79 o 
  -5   2  11      217.04      225.89      5.66 o 
  -4   2  11      455.51      413.03      4.48 o 
  -3   2  11      153.38      144.16      2.49 o 
  -2   2  11       71.51       69.60      1.74 o 
  -1   2  11       32.81       30.54      1.16 o 
   0   2  11     1485.29     1547.61     14.52 o 
   1   2  11      562.05      606.83      6.90 o 
   2   2  11      197.38      180.59      3.14 o 
   3   2  11        0.23       -0.13      0.88 o 
   4   2  11       36.90       40.04      1.98 o 
   5   2  11       81.20       81.20      2.70 o 
   6   2  11        5.68        5.03      0.89 o 
   7   2  11       27.61       28.03      2.90 o 
   8   2  11        0.47       -0.40      1.76 o 
 -10   3  11        9.28       10.36      1.89 o 
  -9   3  11        0.00        1.17      1.33 o 
  -8   3  11       21.89       21.45      1.64 o 
  -7   3  11      122.01      142.90      2.75 o 
  -6   3  11      174.58      154.72      2.72 o 
  -5   3  11      507.13      588.24      6.92 o 
  -4   3  11        0.06        1.17      0.80 o 
  -3   3  11      734.01      686.30      6.81 o 
  -2   3  11        0.14        3.78      0.74 o 
  -1   3  11     1555.32     1475.56     16.83 o 
   0   3  11      510.81      530.37      6.45 o 
   1   3  11      109.08      117.34      2.55 o 
   2   3  11      113.99      111.47      2.11 o 
   3   3  11      352.94      345.69      4.81 o 
   4   3  11        2.48        3.46      1.72 o 
   5   3  11        4.52        4.88      1.46 o 
   6   3  11        3.78        2.83      0.86 o 
   7   3  11       28.45       34.22      3.20 o 
   8   3  11        6.80        7.88      2.84 o 
  -9   4  11        6.18        4.66      1.57 o 
  -8   4  11      110.02      110.84      2.97 o 
  -7   4  11        1.65        3.24      1.23 o 
  -6   4  11        3.16        7.55      1.10 o 
  -5   4  11      482.37      471.63      5.47 o 
  -4   4  11      135.98      145.20      2.22 o 
  -3   4  11        1.22        2.81      0.54 o 
  -2   4  11      366.41      400.17      6.13 o 
  -1   4  11      398.44      424.91      6.14 o 
   0   4  11     1841.51     1900.13     26.39 o 
   1   4  11      728.60      683.15      9.00 o 
   2   4  11      643.09      642.60      7.99 o 
   3   4  11       22.60       22.20      1.66 o 
   4   4  11       70.81       72.37      2.37 o 
   5   4  11       22.57       24.04      2.80 o 
   6   4  11        8.02        6.92      2.35 o 
   7   4  11       47.39       54.67      3.80 o 
  -9   5  11        0.03        0.12      1.22 o 
  -8   5  11       87.52      106.42      3.46 o 
  -7   5  11        1.63        1.31      1.20 o 
  -6   5  11        7.16        3.62      1.17 o 
  -5   5  11       49.00       50.19      1.91 o 
  -4   5  11        2.84        6.26      0.45 o 
  -3   5  11      175.10      179.35      4.42 o 
  -2   5  11      455.31      454.08     10.75 o 
  -1   5  11     1034.23     1068.37     23.06 o 
   0   5  11      202.31      193.70      3.02 o 
   1   5  11        7.40        8.59      1.48 o 
   2   5  11        2.11        0.42      1.08 o 
   3   5  11      422.68      426.34      6.02 o 
   4   5  11      171.69      164.84      3.76 o 
   5   5  11        6.82        4.87      1.24 o 
   6   5  11        3.89        1.93      1.91 o 
   7   5  11       18.43        8.81      6.24 o 
  -9   6  11       24.52       19.73      2.88 o 
  -8   6  11       44.60       40.23      2.20 o 
  -7   6  11        2.67        3.30      0.96 o 
  -6   6  11      143.16      139.09      2.65 o 
  -5   6  11      247.36      302.49      7.12 o 
  -4   6  11       27.71       24.83      2.87 o 
  -3   6  11      194.58      201.07      5.67 o 
  -2   6  11        6.46        9.35      2.55 o 
  -1   6  11       76.79       66.05      4.06 o 
   0   6  11      299.77      287.70      3.94 o 
   1   6  11      860.92      963.74     10.90 o 
   2   6  11        3.87        5.12      1.62 o 
   3   6  11        0.28       -0.33      1.30 o 
   4   6  11       40.68       47.79      1.98 o 
   5   6  11       25.12       18.75      4.05 o 
   6   6  11        4.00        1.00      1.09 o 
   7   6  11        8.04        0.39      2.12 o 
  -8   7  11        0.76        0.96      0.96 o 
  -7   7  11       12.95       19.87      3.63 o 
  -6   7  11       99.77       80.49      3.67 o 
  -5   7  11       46.66       41.62      3.61 o 
  -4   7  11        0.05        1.34      2.05 o 
  -3   7  11       10.96       10.41      2.67 o 
  -2   7  11      340.89      380.10     10.11 o 
  -1   7  11        0.36        0.40      1.86 o 
   0   7  11       96.75       68.34      2.66 o 
   1   7  11       27.87       38.88      1.73 o 
   2   7  11        6.31        2.52      1.03 o 
   3   7  11        3.76        3.46      1.29 o 
   4   7  11        8.45        8.47      1.45 o 
   5   7  11        6.62        3.91      1.39 o 
   6   7  11        4.48        3.10      1.66 o 
  -8   8  11        0.39       -0.66      2.21 o 
  -7   8  11      110.15      111.42      6.05 o 
  -6   8  11       18.80       23.79      4.28 o 
  -5   8  11        4.55        5.45      2.69 o 
  -4   8  11        0.57        2.73      2.30 o 
  -3   8  11      159.11      148.64      6.26 o 
  -2   8  11        4.29        1.95      2.09 o 
  -1   8  11        2.65        4.60      2.53 o 
   0   8  11        0.88        0.55      0.40 o 
   1   8  11        0.79        0.71      0.81 o 
   2   8  11        2.20        2.78      1.17 o 
   3   8  11        7.33       14.35      1.81 o 
   4   8  11       10.60        4.89      2.91 o 
   5   8  11       48.25       48.51      3.12 o 
   6   8  11        0.01       -1.27      2.40 o 
  -7   9  11        0.00        0.70      2.30 o 
  -6   9  11      124.23      115.28      5.39 o 
  -5   9  11        0.16       -0.33      2.10 o 
  -4   9  11       36.71       32.81      3.57 o 
  -3   9  11       26.53       24.76      3.23 o 
  -2   9  11        1.32       -0.06      1.96 o 
  -1   9  11        0.00       -2.30      2.54 o 
   0   9  11      105.95       89.96      4.49 o 
   1   9  11        0.46        0.55      0.68 o 
   2   9  11        0.07        0.17      1.00 o 
   3   9  11        5.92        5.00      1.37 o 
   4   9  11        5.34        5.05      1.99 o 
   5   9  11        0.25       -1.99      1.83 o 
  -6  10  11        0.92        2.09      2.96 o 
  -5  10  11       37.61       28.57      4.36 o 
  -4  10  11        0.58        0.90      2.34 o 
  -3  10  11       91.95       99.25      5.51 o 
  -2  10  11        3.56        2.78      2.84 o 
  -1  10  11        6.30        4.16      2.84 o 
   0  10  11        1.85        0.05      1.68 o 
   1  10  11        2.52        1.87      0.68 o 
   2  10  11        4.49        2.28      1.14 o 
   3  10  11        1.08        0.94      1.64 o 
   4  10  11       16.56        5.47      4.33 o 
  -5  11  11       20.49       33.02      4.02 o 
  -4  11  11        0.18        2.12      2.60 o 
  -3  11  11       16.49       18.81      3.81 o 
  -2  11  11       24.19       28.94      3.64 o 
  -1  11  11       29.39       29.35      3.66 o 
   0  11  11        8.32        5.79      2.87 o 
   1  11  11        0.29        1.18      2.24 o 
   2  11  11        4.44        2.36      2.72 o 
   3  11  11       16.22       14.90      7.66 o 
  -3  12  11        0.01       -0.71      2.33 o 
  -2  12  11        0.62        2.27      2.58 o 
  -1  12  11        0.14       -0.06      1.92 o 
   0  12  11       59.90       81.63      7.49 o 
   1  12  11        4.77        0.85      2.53 o 
 -10   0  12       11.40        5.28      4.45 o 
  -8   0  12       99.35      137.18      5.16 o 
  -6   0  12        7.90       20.38      2.87 o 
  -4   0  12      140.72      105.76      3.86 o 
  -2   0  12     1846.94     1886.40     26.03 o 
   0   0  12        1.62        0.37      0.91 o 
   2   0  12      569.55      581.39     10.77 o 
   4   0  12       87.51       88.37      3.78 o 
   6   0  12       25.00       23.26      4.69 o 
 -10   1  12       13.97       15.17      2.66 o 
  -9   1  12        9.92        9.76      1.72 o 
  -8   1  12        0.21        1.07      1.28 o 
  -7   1  12       21.30       17.19      1.72 o 
  -6   1  12        2.73        4.80      1.31 o 
  -5   1  12      791.43      843.95      9.87 o 
  -4   1  12      368.68      322.03      5.83 o 
  -3   1  12       19.54       19.65      1.32 o 
  -2   1  12       14.27       14.44      1.26 o 
  -1   1  12        3.77       10.00      0.96 o 
   0   1  12        0.06        0.70      0.67 o 
   1   1  12       71.97       68.00      1.64 o 
   2   1  12      122.29      126.20      2.52 o 
   3   1  12       26.71       28.80      1.63 o 
   4   1  12       50.43       50.96      1.77 o 
   5   1  12      103.12       95.60      2.91 o 
   6   1  12       32.30       32.42      2.93 o 
   7   1  12       17.61       22.99      2.75 o 
 -10   2  12        2.94        1.26      1.37 o 
  -9   2  12        0.53        2.03      1.36 o 
  -8   2  12       35.96       45.69      2.17 o 
  -7   2  12        9.97       15.04      1.42 o 
  -6   2  12      213.77      194.17      3.47 o 
  -5   2  12      284.20      215.48      3.77 o 
  -4   2  12      620.17      606.10      6.36 o 
  -3   2  12       49.99       50.94      1.46 o 
  -2   2  12      354.70      397.88      4.43 o 
  -1   2  12       10.28       24.59      1.12 o 
   0   2  12       66.68       79.69      1.70 o 
   1   2  12      214.98      212.90      3.30 o 
   2   2  12       72.62       88.49      2.32 o 
   3   2  12       54.37       57.23      2.13 o 
   4   2  12       29.39       32.58      1.44 o 
   5   2  12       10.26        7.92      1.35 o 
   6   2  12        3.42        2.93      0.99 o 
   7   2  12       66.30       62.87      3.49 o 
 -10   3  12       17.94       24.71      4.31 o 
  -9   3  12       16.57       15.02      1.83 o 
  -8   3  12       33.17       26.20      1.71 o 
  -7   3  12       29.59       32.38      1.66 o 
  -6   3  12      298.59      313.08      4.24 o 
  -5   3  12       66.45       50.17      1.95 o 
  -4   3  12        2.43        0.59      0.84 o 
  -3   3  12        1.75        2.56      0.91 o 
  -2   3  12      722.99      740.93      9.57 o 
  -1   3  12       71.75       72.15      1.76 o 
   0   3  12      119.42      135.44      2.88 o 
   1   3  12       38.57       41.49      2.11 o 
   2   3  12       62.72       62.23      2.20 o 
   3   3  12      121.91      135.78      2.62 o 
   4   3  12      142.78      140.55      3.41 o 
   5   3  12        3.88        4.16      1.50 o 
   6   3  12        2.91        1.84      1.25 o 
   7   3  12        3.70        2.82      2.06 o 
  -9   4  12       41.83       42.21      2.46 o 
  -8   4  12        2.94        4.29      1.34 o 
  -7   4  12       79.43       62.55      2.20 o 
  -6   4  12        0.00        0.68      1.05 o 
  -5   4  12      598.05      566.78      6.75 o 
  -4   4  12        2.93        1.25      0.96 o 
  -3   4  12       42.14       37.80      1.10 o 
  -2   4  12      165.19      152.47      3.41 o 
  -1   4  12       13.88       13.64      1.63 o 
   0   4  12        1.75        2.07      1.16 o 
   1   4  12      584.29      609.43      7.28 o 
   2   4  12        4.08        3.04      1.16 o 
   3   4  12       21.39       16.68      1.68 o 
   4   4  12       87.26       87.27      2.68 o 
   5   4  12       41.16       38.36      3.19 o 
   6   4  12       11.46       10.36      2.25 o 
   7   4  12        2.98        1.09      2.35 o 
  -9   5  12       21.06       12.49      3.39 o 
  -8   5  12        0.34        1.20      1.18 o 
  -7   5  12       72.51       66.39      2.51 o 
  -6   5  12       44.35       46.52      1.89 o 
  -5   5  12        3.68        6.92      1.44 o 
  -4   5  12      314.70      268.90      4.63 o 
  -3   5  12      171.39      179.17      4.98 o 
  -2   5  12       24.25       40.15      2.73 o 
  -1   5  12      274.05      272.34      5.76 o 
   0   5  12        6.39        6.26      0.99 o 
   1   5  12      345.52      369.34      7.21 o 
   2   5  12      278.18      277.64      4.71 o 
   3   5  12       51.74       56.48      2.35 o 
   4   5  12       86.19       80.05      2.77 o 
   5   5  12        2.93        2.35      1.53 o 
   6   5  12        3.71        1.71      2.10 o 
   7   5  12        0.00        0.97      2.05 o 
  -9   6  12       38.88       35.92      4.26 o 
  -8   6  12        4.15        5.89      2.04 o 
  -7   6  12       73.33       64.86      2.02 o 
  -6   6  12      126.35      120.77      3.97 o 
  -5   6  12        3.70        0.53      1.67 o 
  -4   6  12       44.09       23.45      2.60 o 
  -3   6  12       11.37        9.50      2.23 o 
  -2   6  12      115.74      135.52      4.80 o 
  -1   6  12      268.28      273.00     11.86 o 
   0   6  12       44.77       59.09      1.95 o 
   1   6  12       52.55       43.70      2.15 o 
   2   6  12       93.16       70.71      2.39 o 
   3   6  12        3.83        6.60      1.43 o 
   4   6  12        0.01        0.33      0.99 o 
   5   6  12        6.62        4.76      1.34 o 
   6   6  12        2.46        1.36      1.12 o 
  -8   7  12       31.47       36.55      3.64 o 
  -7   7  12       16.32        6.08      3.70 o 
  -6   7  12        5.57        6.45      2.81 o 
  -5   7  12        4.99       13.45      2.96 o 
  -4   7  12        9.81        9.88      3.15 o 
  -3   7  12      211.99      225.20      6.26 o 
  -2   7  12       12.05        8.47      2.61 o 
  -1   7  12       10.15        4.73      2.72 o 
   0   7  12      261.48      267.68      7.62 o 
   1   7  12      180.27      160.38      6.14 o 
   2   7  12       79.79       80.22      2.23 o 
   3   7  12       50.21       49.87      2.17 o 
   4   7  12        0.02        0.78      1.09 o 
   5   7  12        2.51        1.99      1.54 o 
   6   7  12        4.14        1.70      2.76 o 
  -8   8  12        4.53        2.06      2.52 o 
  -7   8  12        6.05        4.78      3.06 o 
  -6   8  12        0.15       -0.18      1.72 o 
  -5   8  12        5.14        7.72      2.76 o 
  -4   8  12       63.05       58.43      3.97 o 
  -3   8  12       18.15       14.46      2.90 o 
  -2   8  12        0.83        0.13      1.84 o 
  -1   8  12        0.39        3.52      2.56 o 
   0   8  12       53.11       64.64      3.93 o 
   1   8  12        0.42        1.02      0.69 o 
   2   8  12        6.40       11.87      1.57 o 
   3   8  12       12.23       14.08      3.89 o 
   4   8  12       48.79       53.87      2.75 o 
   5   8  12        1.92        2.21      1.45 o 
  -7   9  12       13.70       13.16      4.55 o 
  -6   9  12        0.61        1.19      2.45 o 
  -5   9  12        4.25        4.66      2.77 o 
  -4   9  12       20.39       30.70      3.61 o 
  -3   9  12       25.20       36.31      4.05 o 
  -2   9  12        5.46        5.39      2.95 o 
  -1   9  12       31.20       35.26      3.51 o 
   0   9  12        9.72       19.58      3.11 o 
   1   9  12       65.39       79.96      9.46 o 
   2   9  12       10.47        5.41      1.12 o 
   3   9  12       37.72       38.90      4.63 o 
   4   9  12        1.68        2.28      1.38 o 
  -6  10  12       14.43       13.49      4.67 o 
  -5  10  12        0.18       -0.28      2.33 o 
  -4  10  12       85.47       87.11      6.44 o 
  -3  10  12       21.44       22.85      3.55 o 
  -2  10  12        0.52        1.11      2.31 o 
  -1  10  12        0.01        0.81      2.25 o 
   0  10  12       61.64       83.04      5.95 o 
   1  10  12        1.95        1.22      2.57 o 
   2  10  12        3.24        2.94      0.97 o 
   3  10  12       23.38       26.25      4.65 o 
  -4  11  12        1.74        3.56      3.18 o 
  -3  11  12       17.14       17.89      3.46 o 
  -2  11  12       25.21       34.84      3.92 o 
  -1  11  12       43.86       49.58      4.93 o 
   0  11  12        5.96        7.00      3.43 o 
   1  11  12        0.53        0.19      2.01 o 
   2  11  12       28.06       40.93     13.69 o 
  -2  12  12        9.71       11.82      5.37 o 
  -1  12  12       22.39       16.82      8.46 o 
  -9   0  13       34.44       38.45      3.20 o 
  -7   0  13       23.04       10.76      2.05 o 
  -5   0  13       62.66       73.84      4.04 o 
  -3   0  13        5.05       17.88      1.99 o 
  -1   0  13        0.84       10.23      5.15 o 
   1   0  13      106.17      115.48      3.11 o 
   3   0  13      527.34      533.85     11.68 o 
   5   0  13      227.33      206.97      5.05 o 
   7   0  13        0.86        1.24      2.61 o 
 -10   1  13       16.52       16.54      2.15 o 
  -9   1  13        0.08        1.43      1.13 o 
  -8   1  13       21.13       12.05      1.65 o 
  -7   1  13       55.46       64.37      2.26 o 
  -6   1  13      316.78      295.16      4.35 o 
  -5   1  13       34.60       21.73      1.92 o 
  -4   1  13        5.89       17.28      1.93 o 
  -3   1  13       76.08       84.75      1.91 o 
  -2   1  13      244.46      250.20      3.43 o 
  -1   1  13      141.52      131.22      2.32 o 
   0   1  13        7.52        2.88      0.96 o 
   1   1  13       13.56       12.54      1.39 o 
   2   1  13        1.33        2.95      1.38 o 
   3   1  13       54.30       50.97      2.29 o 
   4   1  13       15.33       12.14      1.58 o 
   5   1  13      117.80      107.71      3.34 o 
   6   1  13       75.35       78.29      3.54 o 
   7   1  13        4.81        4.88      2.10 o 
 -10   2  13        0.50        0.31      1.11 o 
  -9   2  13        4.36        2.07      1.31 o 
  -8   2  13       88.53       86.86      2.49 o 
  -7   2  13        0.25        0.63      1.00 o 
  -6   2  13      137.92      130.71      3.34 o 
  -5   2  13      379.16      361.86      5.24 o 
  -4   2  13      403.96      385.13      6.25 o 
  -3   2  13       94.98      107.89      2.02 o 
  -2   2  13        2.44       -0.27      0.70 o 
  -1   2  13       60.83       53.81      1.61 o 
   0   2  13      269.21      234.17      3.05 o 
   1   2  13        3.43        5.46      1.26 o 
   2   2  13      749.29      714.36     16.47 o 
   3   2  13        5.59        6.86      1.41 o 
   4   2  13       46.89       44.71      1.88 o 
   5   2  13       41.09       42.65      2.01 o 
   6   2  13       38.47       35.91      2.46 o 
   7   2  13        0.49       -0.07      1.52 o 
  -9   3  13        0.02       -0.12      1.19 o 
  -8   3  13       23.44       25.95      1.93 o 
  -7   3  13        3.69       12.51      1.34 o 
  -6   3  13      163.92      174.04      3.57 o 
  -5   3  13        2.33        5.41      1.22 o 
  -4   3  13      250.69      212.19      3.25 o 
  -3   3  13      539.90      585.41      7.70 o 
  -2   3  13      113.40      129.18      2.25 o 
  -1   3  13        5.23        6.65      0.91 o 
   0   3  13       60.73       59.61      2.16 o 
   1   3  13       68.49       69.89      2.91 o 
   2   3  13       15.61       19.50      1.89 o 
   3   3  13      187.12      199.01      3.29 o 
   4   3  13        2.32        1.48      1.44 o 
   5   3  13      115.53      111.57      3.74 o 
   6   3  13       32.08       32.26      2.13 o 
   7   3  13        3.10        1.50      2.07 o 
  -9   4  13        0.67        1.12      1.46 o 
  -8   4  13       23.37       25.08      2.01 o 
  -7   4  13        3.71        5.34      1.02 o 
  -6   4  13       32.94       34.84      1.32 o 
  -5   4  13       56.92       64.51      1.77 o 
  -4   4  13        0.79        0.69      0.73 o 
  -3   4  13      328.87      308.48      3.79 o 
  -2   4  13       81.32       58.02      1.70 o 
  -1   4  13      198.74      198.90      4.21 o 
   0   4  13      680.13      766.85     10.97 o 
   1   4  13       12.47       16.16      1.31 o 
   2   4  13       83.31       70.20      2.07 o 
   3   4  13       60.01       55.46      3.34 o 
   4   4  13       74.35       65.78      4.22 o 
   5   4  13        1.77        1.23      1.12 o 
   6   4  13        5.96        4.18      1.25 o 
   7   4  13        1.02       -0.68      2.03 o 
  -9   5  13        0.02       -0.68      1.48 o 
  -8   5  13        0.59        0.23      1.12 o 
  -7   5  13       30.61       30.02      2.06 o 
  -6   5  13       20.80       26.98      2.05 o 
  -5   5  13        4.02        0.53      0.94 o 
  -4   5  13      164.52      180.64      4.62 o 
  -3   5  13      142.45      169.30      5.02 o 
  -2   5  13       12.58       12.18      0.65 o 
  -1   5  13      216.45      183.98      4.84 o 
   0   5  13       55.37       61.09      2.77 o 
   1   5  13      143.63      121.63      3.27 o 
   2   5  13        3.43        8.22      1.42 o 
   3   5  13      264.53      286.95      4.63 o 
   4   5  13       37.50       35.34      2.01 o 
   5   5  13        7.26       10.84      3.23 o 
   6   5  13        0.00       -0.59      1.09 o 
  -8   6  13       22.58       23.74      1.95 o 
  -7   6  13        3.24        1.44      1.09 o 
  -6   6  13       13.46       12.02      0.72 o 
  -5   6  13       19.82       16.24      2.89 o 
  -4   6  13      200.92      192.58      5.12 o 
  -3   6  13       61.59       69.27      3.54 o 
  -2   6  13        6.16        2.28      1.82 o 
  -1   6  13      264.47      279.03     10.69 o 
   0   6  13      415.79      454.08      8.69 o 
   1   6  13       52.47       55.95      1.82 o 
   2   6  13       54.25       52.28      3.13 o 
   3   6  13       16.65       14.44      2.31 o 
   4   6  13       51.00       41.39      2.04 o 
   5   6  13       18.77       17.13      3.03 o 
   6   6  13        0.20        0.43      1.80 o 
  -8   7  13        1.72        2.13      3.35 o 
  -7   7  13        9.90       10.95      4.84 o 
  -6   7  13       56.52       70.64      4.20 o 
  -5   7  13       52.09       60.26      4.01 o 
  -4   7  13        7.25        9.05      2.80 o 
  -3   7  13        8.80       10.28      2.82 o 
  -2   7  13       35.89       41.68      4.59 o 
  -1   7  13      196.39      210.32     10.64 o 
   0   7  13       29.64       23.44      1.60 o 
   1   7  13       67.81       68.70      2.79 o 
   2   7  13       94.98       86.71      3.05 o 
   3   7  13       23.72       17.01      4.28 o 
   4   7  13        0.14        1.36      1.47 o 
   5   7  13        0.00       -0.63      1.17 o 
  -7   8  13       25.64       24.56      8.71 o 
  -6   8  13        0.27       -1.13      2.52 o 
  -5   8  13        6.99        6.82      2.74 o 
  -4   8  13        4.32       13.04      3.06 o 
  -3   8  13       43.13       63.50      4.15 o 
  -2   8  13        8.75       10.17      2.85 o 
  -1   8  13       91.55       90.78      4.55 o 
   0   8  13       58.40       56.16      3.89 o 
   1   8  13       21.76       27.10      1.39 o 
   2   8  13       35.12       44.89      1.83 o 
   3   8  13       41.24       39.39      5.86 o 
   4   8  13        5.73        2.88      1.37 o 
   5   8  13       27.64       23.00      4.37 o 
  -6   9  13       26.06       35.08      4.04 o 
  -5   9  13        0.43       -0.02      1.75 o 
  -4   9  13        1.46        2.50      2.60 o 
  -3   9  13        1.08        4.34      2.72 o 
  -2   9  13       46.88       45.46      3.98 o 
  -1   9  13       12.56       16.40      3.70 o 
   0   9  13        0.84       -0.29      3.64 o 
   1   9  13       17.80        9.54      3.25 o 
   2   9  13       51.91       49.34      3.74 o 
   3   9  13        0.22        0.82      1.18 o 
   4   9  13        1.23        1.70      1.56 o 
  -5  10  13       63.37       73.86      5.01 o 
  -4  10  13       10.57        8.37      3.25 o 
  -3  10  13       17.72       31.86      4.50 o 
  -2  10  13        0.11        0.49      2.60 o 
  -1  10  13       27.69       28.61      3.66 o 
   0  10  13       20.64       31.25     12.66 o 
   1  10  13       17.12        8.72      8.22 o 
   2  10  13        2.59       -1.06      2.20 o 
   3  10  13        0.20        0.77      1.06 o 
  -4  11  13        3.34        3.34      3.04 o 
  -3  11  13       47.66       42.84      4.31 o 
  -2  11  13       26.08       24.14      4.26 o 
  -1  11  13       28.28       32.55     10.82 o 
   0  11  13        1.88        3.28      2.80 o 
   1  11  13        6.71        2.52      2.66 o 
  -8   0  14        6.50        8.50      1.89 o 
  -6   0  14      195.93      195.37      6.79 o 
  -4   0  14        1.39        2.43      1.66 o 
  -2   0  14       37.84       31.13      2.05 o 
   0   0  14      505.17      524.42      8.76 o 
   2   0  14      342.61      372.36     11.57 o 
   4   0  14      113.53      112.01      3.82 o 
   6   0  14        1.95        5.14      2.90 o 
  -9   1  14        6.24        5.02      1.65 o 
  -8   1  14       15.55       16.93      1.62 o 
  -7   1  14        2.96        4.46      1.31 o 
  -6   1  14        0.27        2.64      1.17 o 
  -5   1  14       47.68       43.57      1.89 o 
  -4   1  14       25.08       29.18      2.27 o 
  -3   1  14      304.53      286.51      3.98 o 
  -2   1  14        7.83        4.33      1.10 o 
  -1   1  14       14.42       15.21      1.65 o 
   0   1  14        0.25        0.66      1.14 o 
   1   1  14      178.24      199.99      3.16 o 
   2   1  14      322.72      330.24      6.02 o 
   3   1  14      249.92      260.67      5.33 o 
   4   1  14        5.96        6.31      1.19 o 
   5   1  14      124.32      120.32      2.57 o 
   6   1  14        0.40        1.39      1.71 o 
   7   1  14        2.19        1.58      1.95 o 
  -9   2  14       26.12       37.91      2.16 o 
  -8   2  14        0.00       -0.44      1.09 o 
  -7   2  14       12.27       21.14      1.79 o 
  -6   2  14      156.66      153.63      3.16 o 
  -5   2  14        1.63        2.99      1.06 o 
  -4   2  14      283.32      291.47      4.61 o 
  -3   2  14       20.72       11.15      1.56 o 
  -2   2  14       55.25       59.58      2.12 o 
  -1   2  14      655.63      730.55      7.87 o 
   0   2  14       91.07      109.51      2.47 o 
   1   2  14        2.62        3.61      1.67 o 
   2   2  14       11.65       17.71      1.95 o 
   3   2  14       79.16       90.04      3.66 o 
   4   2  14        0.30        0.53      1.00 o 
   5   2  14       30.16       27.15      2.32 o 
   6   2  14        7.46        4.38      2.56 o 
   7   2  14       11.26        9.53      2.45 o 
  -9   3  14        2.67        2.86      1.43 o 
  -8   3  14        2.35        2.90      1.13 o 
  -7   3  14       17.25       12.68      1.38 o 
  -6   3  14      103.97      129.19      2.98 o 
  -5   3  14        0.02       -0.01      0.83 o 
  -4   3  14      578.92      612.34      6.82 o 
  -3   3  14        2.66        8.47      1.28 o 
  -2   3  14      206.07      203.27      3.16 o 
  -1   3  14      202.77      200.25      3.56 o 
   0   3  14      102.78      105.66      2.90 o 
   1   3  14      107.75      125.10      2.89 o 
   2   3  14      357.00      395.66      6.11 o 
   3   3  14       23.61       21.36      1.64 o 
   4   3  14       22.24       20.92      1.84 o 
   5   3  14        0.60       -0.60      1.37 o 
   6   3  14        9.52        7.26      3.39 o 
  -9   4  14        9.13        7.83      1.83 o 
  -8   4  14       10.08        7.37      1.80 o 
  -7   4  14        6.62        8.88      1.21 o 
  -6   4  14       25.97       21.75      1.50 o 
  -5   4  14      147.84      139.03      2.36 o 
  -4   4  14      157.59      134.64      2.52 o 
  -3   4  14       12.97        4.43      0.85 o 
  -2   4  14       83.79       95.00      2.74 o 
  -1   4  14      509.08      567.76     10.97 o 
   0   4  14       88.11       84.03      2.68 o 
   1   4  14       19.24       16.10      1.36 o 
   2   4  14       65.05       57.67      1.93 o 
   3   4  14        1.33        1.65      1.27 o 
   4   4  14        0.01        0.74      1.20 o 
   5   4  14        9.78       11.62      2.63 o 
   6   4  14       19.89       22.32      7.26 o 
  -9   5  14        0.88        2.63      1.58 o 
  -8   5  14        1.52        2.30      1.36 o 
  -7   5  14        0.36        0.01      0.95 o 
  -6   5  14       68.24       78.81      2.49 o 
  -5   5  14       31.77       27.38      1.47 o 
  -4   5  14       54.62       55.95      2.01 o 
  -3   5  14      136.90      145.45      6.48 o 
  -2   5  14        9.19        9.34      0.64 o 
  -1   5  14      151.42      153.04      3.82 o 
   0   5  14       79.02       65.24      2.03 o 
   1   5  14      130.78      137.21      3.46 o 
   2   5  14       17.52       24.95      1.87 o 
   3   5  14      125.09      136.77      3.64 o 
   4   5  14        0.92        0.26      1.38 o 
   5   5  14        5.18       -0.17      1.24 o 
   6   5  14        9.23        0.19      1.93 o 
  -8   6  14        1.02        0.57      1.89 o 
  -7   6  14       10.51        5.92      2.10 o 
  -6   6  14        8.58        9.33      0.91 o 
  -5   6  14       58.77       50.96      3.13 o 
  -4   6  14       47.23       48.62      3.20 o 
  -3   6  14        4.40        4.22      2.13 o 
  -2   6  14       19.51       13.38      2.34 o 
  -1   6  14       33.37       33.40      1.79 o 
   0   6  14       39.58       44.13      2.00 o 
   1   6  14        0.78        1.76      0.99 o 
   2   6  14        2.21        0.87      1.35 o 
   3   6  14        8.56        6.27      1.50 o 
   4   6  14        3.69        2.60      1.42 o 
   5   6  14        0.05        0.49      1.16 o 
  -8   7  14        0.13       -0.02      1.86 o 
  -7   7  14       63.69       75.06      4.57 o 
  -6   7  14        0.01        0.96      2.89 o 
  -5   7  14       14.17       24.08      3.34 o 
  -4   7  14        1.92        2.49      2.71 o 
  -3   7  14       13.92       27.24      4.21 o 
  -2   7  14        3.87        2.94      2.34 o 
  -1   7  14        4.60        5.93      2.49 o 
   0   7  14       58.47       63.15      3.89 o 
   1   7  14       90.63       75.42      2.09 o 
   2   7  14        0.22        1.14      1.18 o 
   3   7  14        0.16        0.55      1.06 o 
   4   7  14        5.84        3.37      1.47 o 
   5   7  14       18.22        2.21      2.68 o 
  -7   8  14        2.98        2.49      2.70 o 
  -6   8  14       17.99       15.07      5.94 o 
  -5   8  14        4.39        0.46      2.69 o 
  -4   8  14       53.94       56.02      4.34 o 
  -3   8  14       28.41       39.34      3.94 o 
  -2   8  14        7.91        9.37      3.82 o 
  -1   8  14        0.44        0.51      2.46 o 
   0   8  14       23.16       36.07      4.21 o 
   1   8  14        0.32        0.66      0.83 o 
   2   8  14        0.47        2.65      1.21 o 
   3   8  14        0.18        0.99      1.18 o 
   4   8  14       33.64       29.05      4.71 o 
  -6   9  14        0.04       -0.66      2.40 o 
  -5   9  14        0.05       -2.39      2.67 o 
  -4   9  14        6.51        3.77      3.10 o 
  -3   9  14        0.29        0.52      2.23 o 
  -2   9  14        0.00        0.07      1.85 o 
  -1   9  14       10.97       11.03      3.34 o 
   0   9  14        2.68        3.28      2.74 o 
   1   9  14       12.60        3.67      5.58 o 
   2   9  14       11.29        7.71      2.00 o 
   3   9  14        2.81        1.29      1.21 o 
  -5  10  14        1.16       -1.69      2.94 o 
  -4  10  14       11.83        9.80      3.77 o 
  -3  10  14        0.72        1.88      2.93 o 
  -2  10  14        0.23        3.43      3.19 o 
  -1  10  14        2.79        1.18      2.43 o 
   0  10  14        2.45        0.95      2.52 o 
   1  10  14        9.10        0.20      1.67 o 
   2  10  14        3.37        1.61      2.46 o 
  -3  11  14        7.66       10.37      3.42 o 
  -2  11  14        6.73        7.19      3.32 o 
  -1  11  14        0.90        2.21      3.32 o 
   0  11  14        6.92        3.80      3.54 o 
  -9   0  15       28.59       42.29      3.46 o 
  -7   0  15        1.78       -0.08      1.14 o 
  -5   0  15       30.92       19.12      2.29 o 
  -3   0  15      311.06      340.89      6.65 o 
  -1   0  15       10.90       17.35      2.79 o 
   1   0  15        1.45        2.66      1.42 o 
   3   0  15        4.06        0.35      2.33 o 
   5   0  15       63.55       56.61      2.74 o 
  -9   1  15        0.00        1.31      1.36 o 
  -8   1  15       19.33       12.59      1.64 o 
  -7   1  15        0.79       -0.03      0.90 o 
  -6   1  15      144.32      183.19      3.60 o 
  -5   1  15       60.53       57.22      2.27 o 
  -4   1  15      186.07      164.57      3.22 o 
  -3   1  15        0.90        3.88      1.57 o 
  -2   1  15      144.53      149.59      2.82 o 
  -1   1  15        6.20       16.06      1.44 o 
   0   1  15       43.29       55.55      1.75 o 
   1   1  15       18.78       21.91      1.77 o 
   2   1  15       82.21       92.22      2.67 o 
   3   1  15      117.46      111.05      2.94 o 
   4   1  15       26.61       30.30      1.75 o 
   5   1  15       24.97       27.56      1.58 o 
   6   1  15        0.64        1.62      1.78 o 
  -9   2  15        2.16        4.44      1.57 o 
  -8   2  15       15.40       20.48      1.86 o 
  -7   2  15       35.25       37.54      1.72 o 
  -6   2  15       15.15        7.21      1.45 o 
  -5   2  15       54.19       44.70      2.00 o 
  -4   2  15       13.76       20.04      1.51 o 
  -3   2  15       61.43       76.77      2.29 o 
  -2   2  15       20.51       13.81      1.32 o 
  -1   2  15      132.64      152.49      3.03 o 
   0   2  15       64.55       72.07      1.91 o 
   1   2  15        2.12        3.45      1.30 o 
   2   2  15        0.14        1.50      1.68 o 
   3   2  15        0.36        1.92      1.37 o 
   4   2  15       21.94       22.92      1.89 o 
   5   2  15        1.97        0.34      1.05 o 
   6   2  15        2.80        2.47      2.18 o 
  -9   3  15        1.24        2.48      1.45 o 
  -8   3  15        3.90        3.84      1.30 o 
  -7   3  15        4.48        4.66      1.31 o 
  -6   3  15       11.57       10.05      1.22 o 
  -5   3  15        0.04       -0.28      0.62 o 
  -4   3  15        0.93        4.18      1.28 o 
  -3   3  15       21.53       14.26      1.24 o 
  -2   3  15       74.39       69.07      1.81 o 
  -1   3  15        2.04        4.94      1.07 o 
   0   3  15       38.43       36.10      1.87 o 
   1   3  15       62.11       64.25      2.47 o 
   2   3  15       40.58       37.31      1.98 o 
   3   3  15       26.75       24.10      1.52 o 
   4   3  15        4.34        5.71      1.52 o 
   5   3  15       43.86       48.02      2.39 o 
   6   3  15        8.73        7.36      3.64 o 
  -9   4  15        7.20        4.60      1.73 o 
  -8   4  15        7.23        6.29      1.49 o 
  -7   4  15        1.14       -0.06      0.88 o 
  -6   4  15        4.64        9.38      0.99 o 
  -5   4  15        2.11        2.82      0.98 o 
  -4   4  15       60.33       58.65      2.23 o 
  -3   4  15       75.04       69.62      1.67 o 
  -2   4  15        0.19       -0.03      0.69 o 
  -1   4  15       46.65       47.98      1.94 o 
   0   4  15       43.88       44.82      2.16 o 
   1   4  15       68.18       61.42      1.84 o 
   2   4  15        1.93        1.76      1.18 o 
   3   4  15       16.38       12.27      1.94 o 
   4   4  15       21.54       25.27      2.00 o 
   5   4  15        2.50        2.43      1.86 o 
   6   4  15        0.32        2.26      2.53 o 
  -8   5  15        0.02       -1.56      1.26 o 
  -7   5  15       29.93       28.32      1.60 o 
  -6   5  15       45.37       46.33      2.21 o 
  -5   5  15        6.74        6.73      0.75 o 
  -4   5  15       37.48       39.10      3.96 o 
  -3   5  15        0.02        1.86      2.11 o 
  -2   5  15        2.16        5.19      0.95 o 
  -1   5  15       46.44       42.92      2.07 o 
   0   5  15      104.00      117.11      3.29 o 
   1   5  15        9.70       12.23      1.20 o 
   2   5  15        0.18        0.13      0.93 o 
   3   5  15        0.10        1.10      1.23 o 
   4   5  15        2.12        2.47      2.19 o 
   5   5  15       34.36       42.32      2.43 o 
  -8   6  15       11.48        5.71      3.38 o 
  -7   6  15        0.48       -0.22      1.57 o 
  -6   6  15        2.89        1.29      2.18 o 
  -5   6  15       10.70        5.49      2.37 o 
  -4   6  15        0.20        1.06      2.01 o 
  -3   6  15       92.69      118.51      5.38 o 
  -2   6  15       71.00       74.97      3.65 o 
  -1   6  15        5.57        5.28      0.54 o 
   0   6  15       75.95       80.34      3.51 o 
   1   6  15       50.92       66.08      3.81 o 
   2   6  15        4.14       10.12      1.38 o 
   3   6  15        3.06        0.88      1.40 o 
   4   6  15       50.34       54.41      3.31 o 
   5   6  15        0.14       -0.74      1.28 o 
  -7   7  15       13.29       15.54      9.15 o 
  -6   7  15       33.68       39.34      4.25 o 
  -5   7  15        5.25        4.13      3.07 o 
  -4   7  15        1.02        0.55      2.25 o 
  -3   7  15        1.57        2.95      2.99 o 
  -2   7  15       14.70        9.10      3.00 o 
  -1   7  15        9.72        8.23      3.98 o 
   0   7  15        2.37        1.95      0.92 o 
   1   7  15       25.97       35.31      1.73 o 
   2   7  15        0.01        0.98      1.00 o 
   3   7  15       25.39       27.00      4.06 o 
   4   7  15       23.96       28.02      4.14 o 
  -7   8  15        0.10        0.72      2.39 o 
  -6   8  15        0.05        0.33      2.94 o 
  -5   8  15       13.04       11.68      4.80 o 
  -4   8  15       33.03       23.05      7.67 o 
  -3   8  15       18.82       16.53      3.44 o 
  -2   8  15        9.76       17.73      3.58 o 
  -1   8  15       39.62       54.62      7.84 o 
   0   8  15       22.82       32.40      3.59 o 
   1   8  15        0.42        0.83      1.04 o 
   2   8  15        1.92        0.27      1.18 o 
   3   8  15       81.86       86.25      4.52 o 
   4   8  15       11.31        6.60      2.89 o 
  -6   9  15        2.73        2.16      2.88 o 
  -5   9  15        1.92        1.68      4.31 o 
  -4   9  15        9.71        8.43      3.53 o 
  -3   9  15        0.35        2.80      3.06 o 
  -2   9  15        7.35       14.60      3.72 o 
  -1   9  15        0.11        1.29      2.47 o 
   0   9  15       14.87       12.60      6.97 o 
   1   9  15        1.02        0.81      2.06 o 
   2   9  15       23.60       33.46     11.26 o 
   3   9  15        7.25        4.11      1.52 o 
  -4  10  15        1.93        3.08      3.24 o 
  -3  10  15        0.00        0.19      2.69 o 
  -2  10  15        7.49       13.13      3.45 o 
  -1  10  15       34.38       43.89      5.15 o 
   0  10  15        2.81        4.39      3.01 o 
   1  10  15        0.16        0.99      2.90 o 
  -8   0  16       11.29       21.12      2.50 o 
  -6   0  16      184.33      172.11      4.58 o 
  -4   0  16        7.14        0.16      1.39 o 
  -2   0  16      200.75      217.23      5.11 o 
   0   0  16        3.65        7.38      1.66 o 
   2   0  16        0.08        1.62      1.87 o 
   4   0  16       76.41       80.06      3.69 o 
   6   0  16        6.38        5.69      3.83 o 
  -9   1  16        0.01        2.89      1.64 o 
  -8   1  16        0.03        0.37      1.13 o 
  -7   1  16       13.83       11.04      1.35 o 
  -6   1  16        0.18       -0.06      0.91 o 
  -5   1  16       68.72       88.94      2.51 o 
  -4   1  16       60.34       54.36      1.92 o 
  -3   1  16       19.56       20.00      1.64 o 
  -2   1  16       88.19       77.04      2.33 o 
  -1   1  16      119.64      102.53      2.67 o 
   0   1  16        6.70        5.80      1.20 o 
   1   1  16      211.60      229.95      4.52 o 
   2   1  16       46.63       44.47      2.16 o 
   3   1  16        0.98        0.81      1.16 o 
   4   1  16        9.09       12.05      2.45 o 
   5   1  16       34.83       34.55      1.60 o 
   6   1  16        0.12       -0.68      1.73 o 
  -9   2  16        6.38        2.11      1.34 o 
  -8   2  16        0.12        1.83      1.22 o 
  -7   2  16        1.59        3.61      1.18 o 
  -6   2  16       39.82       40.72      1.77 o 
  -5   2  16       12.75       16.94      1.40 o 
  -4   2  16       18.57       27.72      1.54 o 
  -3   2  16        6.26        5.85      1.11 o 
  -2   2  16       59.60       74.54      2.29 o 
  -1   2  16       30.81       23.56      1.80 o 
   0   2  16        0.33        1.97      1.11 o 
   1   2  16      121.56      141.97      3.58 o 
   2   2  16       48.33       48.83      2.22 o 
   3   2  16        3.38        1.95      1.21 o 
   4   2  16        5.36        5.62      1.46 o 
   5   2  16        0.07       -0.60      1.45 o 
   6   2  16        7.50        5.90      2.79 o 
  -9   3  16       10.03        6.46      2.94 o 
  -8   3  16        9.69        3.93      1.64 o 
  -7   3  16       12.98       11.10      1.57 o 
  -6   3  16       65.23       52.70      2.01 o 
  -5   3  16       19.78       17.87      1.42 o 
  -4   3  16       16.65       22.54      1.38 o 
  -3   3  16        1.85        1.92      0.86 o 
  -2   3  16       22.30       22.67      1.28 o 
  -1   3  16       25.40       23.41      1.36 o 
   0   3  16      125.87      136.29      3.15 o 
   1   3  16        4.77        8.14      1.75 o 
   2   3  16       11.57       11.75      1.60 o 
   3   3  16        1.84        1.33      1.04 o 
   4   3  16       62.41       68.62      2.87 o 
   5   3  16        5.29        2.06      1.56 o 
  -8   4  16        0.09        2.24      1.09 o 
  -7   4  16        0.36        1.30      0.82 o 
  -6   4  16        1.25        0.77      0.90 o 
  -5   4  16       20.22       20.28      1.12 o 
  -4   4  16       29.19       30.23      2.27 o 
  -3   4  16        2.94        3.99      0.83 o 
  -2   4  16        0.31        0.51      0.89 o 
  -1   4  16       43.27       53.11      2.14 o 
   0   4  16        9.25       16.36      1.69 o 
   1   4  16       51.93       62.69      2.68 o 
   2   4  16        8.64        8.41      1.50 o 
   3   4  16       17.06       12.16      1.67 o 
   4   4  16        4.28        5.62      1.82 o 
   5   4  16        5.18        1.90      1.38 o 
  -8   5  16       16.50       17.59      5.69 o 
  -7   5  16        2.65        0.29      0.79 o 
  -6   5  16        3.04        1.68      0.50 o 
  -5   5  16        1.52        0.12      0.46 o 
  -4   5  16       13.57       15.38      1.54 o 
  -3   5  16       30.80       28.88      1.69 o 
  -2   5  16       33.39       26.70      2.27 o 
  -1   5  16       11.39        7.53      0.89 o 
   0   5  16      112.35       99.93      3.16 o 
   1   5  16        1.72        3.80      1.22 o 
   2   5  16       10.34       14.76      1.65 o 
   3   5  16       46.67       47.35      2.96 o 
   4   5  16        5.86        8.84      1.78 o 
   5   5  16        5.80        3.10      1.53 o 
  -7   6  16        0.03        0.47      1.81 o 
  -6   6  16        4.30        2.36      2.01 o 
  -5   6  16       44.67       46.10      5.16 o 
  -4   6  16       34.03       43.00      3.48 o 
  -3   6  16       77.40       69.70      4.11 o 
  -2   6  16        0.01        1.52      1.97 o 
  -1   6  16      159.32      160.83      5.59 o 
   0   6  16        0.17        0.81      0.89 o 
   1   6  16        0.27       -0.05      0.68 o 
   2   6  16        9.39        7.20      1.46 o 
   3   6  16       44.64       44.64      2.28 o 
   4   6  16        2.40        3.65      1.75 o 
  -7   7  16       29.00       34.92      3.91 o 
  -6   7  16        0.55        0.39      2.41 o 
  -5   7  16        4.06        7.29      3.18 o 
  -4   7  16       77.98       74.03      4.26 o 
  -3   7  16       10.60       10.21      3.55 o 
  -2   7  16       25.62       33.88      5.79 o 
  -1   7  16        7.13        7.27      2.87 o 
   0   7  16       45.32       36.80      3.32 o 
   1   7  16       18.46       26.91      5.25 o 
   2   7  16       15.54       13.72      2.20 o 
   3   7  16       10.38        9.01      3.94 o 
   4   7  16        4.55        1.46      1.35 o 
  -6   8  16       27.87       23.79      8.86 o 
  -5   8  16        8.89        6.95      3.62 o 
  -4   8  16        0.94        0.74      2.40 o 
  -3   8  16        0.30       -1.45      2.59 o 
  -2   8  16       19.20       21.32      8.27 o 
  -1   8  16        6.93        4.94      3.30 o 
   0   8  16        3.43        3.56      2.62 o 
   1   8  16        8.06        3.58      3.62 o 
   2   8  16       12.77       16.11      2.95 o 
   3   8  16        0.64        0.41      1.28 o 
  -5   9  16        7.15        6.14      3.26 o 
  -4   9  16        0.18        3.92      2.93 o 
  -3   9  16       29.14       34.53      4.28 o 
  -2   9  16        7.24       10.75      3.37 o 
  -1   9  16        1.70        2.40      2.73 o 
   0   9  16        2.14        2.17      2.66 o 
   1   9  16        3.68        0.11      2.15 o 
   2   9  16        9.57        3.69      4.84 o 
  -3  10  16       20.19       16.99      4.00 o 
  -2  10  16        0.70       -0.77      2.69 o 
  -1  10  16        9.58       10.38      5.53 o 
   0  10  16        0.68       -1.36      2.26 o 
  -9   0  17        4.22        1.79      1.79 o 
  -7   0  17       15.57       18.47      4.42 o 
  -5   0  17       16.26       32.80      2.63 o 
  -3   0  17        3.28        6.30      1.85 o 
  -1   0  17      162.76      157.89      5.88 o 
   1   0  17        1.11        0.31      1.56 o 
   3   0  17       19.17       21.30      2.60 o 
   5   0  17       13.24       12.25      1.89 o 
  -9   1  17        1.37        1.82      1.26 o 
  -8   1  17        9.59       17.77      2.76 o 
  -7   1  17        0.90       -1.05      1.23 o 
  -6   1  17       15.54       21.83      1.59 o 
  -5   1  17       42.77       40.30      2.04 o 
  -4   1  17       59.62       56.55      2.19 o 
  -3   1  17        5.02        3.77      1.29 o 
  -2   1  17       29.08       45.49      2.14 o 
  -1   1  17        0.68        1.54      1.34 o 
   0   1  17       63.79       81.59      2.37 o 
   1   1  17       21.77       25.98      1.88 o 
   2   1  17        3.53        3.97      1.46 o 
   3   1  17        0.10       -0.19      1.43 o 
   4   1  17       42.90       50.17      2.42 o 
   5   1  17        0.10        0.10      0.85 o 
  -8   2  17        0.40        1.37      1.27 o 
  -7   2  17        5.65        4.24      1.43 o 
  -6   2  17       18.19       21.92      1.56 o 
  -5   2  17       34.63       49.00      1.95 o 
  -4   2  17        8.99       18.27      1.68 o 
  -3   2  17       21.26       20.89      1.54 o 
  -2   2  17      350.29      380.64      5.42 o 
  -1   2  17       23.17       30.47      1.76 o 
   0   2  17       81.05       82.42      2.96 o 
   1   2  17        8.44        6.95      1.49 o 
   2   2  17       44.70       50.22      2.34 o 
   3   2  17       34.45       31.28      2.22 o 
   4   2  17       35.62       32.32      2.01 o 
   5   2  17        0.05       -1.03      1.23 o 
  -8   3  17       23.37       22.82      3.40 o 
  -7   3  17       19.16       32.65      1.90 o 
  -6   3  17        1.24        0.41      0.95 o 
  -5   3  17       34.07       33.55      1.58 o 
  -4   3  17        8.11        3.74      0.99 o 
  -3   3  17       57.76       53.25      1.98 o 
  -2   3  17       11.51        7.76      1.55 o 
  -1   3  17       46.69       55.74      2.58 o 
   0   3  17        5.97        6.43      1.77 o 
   1   3  17       31.08       42.18      2.11 o 
   2   3  17        0.02        1.80      1.25 o 
   3   3  17        8.92       10.08      1.50 o 
   4   3  17        2.19        3.31      1.70 o 
   5   3  17        1.95        1.06      1.35 o 
  -8   4  17        0.53        0.41      0.94 o 
  -7   4  17        0.18        0.11      0.83 o 
  -6   4  17       22.31       25.21      3.11 o 
  -5   4  17        0.01        0.37      0.73 o 
  -4   4  17        1.22        7.03      1.15 o 
  -3   4  17        2.18        3.26      0.76 o 
  -2   4  17       25.55       40.57      1.96 o 
  -1   4  17       17.67       14.91      2.13 o 
   0   4  17       60.48       60.77      2.81 o 
   1   4  17        1.37        2.39      1.09 o 
   2   4  17        1.95        4.09      1.44 o 
   3   4  17       22.81       26.54      1.95 o 
   4   4  17       24.15       24.88      2.43 o 
   5   4  17        3.43        1.09      1.34 o 
  -8   5  17        4.44        5.77      2.87 o 
  -7   5  17       12.11       14.70      4.56 o 
  -6   5  17        0.02       -0.17      1.18 o 
  -5   5  17       11.18        8.97      1.15 o 
  -4   5  17        0.62        0.50      0.63 o 
  -3   5  17       10.05        6.95      0.98 o 
  -2   5  17       46.71       53.58      4.02 o 
  -1   5  17       15.00       20.30      1.42 o 
   0   5  17       32.96       28.00      1.92 o 
   1   5  17        3.72        6.34      1.59 o 
   2   5  17        0.08       -0.43      1.07 o 
   3   5  17        7.51        4.33      1.67 o 
   4   5  17        8.82        5.33      1.71 o 
  -7   6  17        0.40       -0.72      1.81 o 
  -6   6  17        3.40        2.89      2.33 o 
  -5   6  17        0.69        1.17      1.89 o 
  -4   6  17       14.35       12.17      2.76 o 
  -3   6  17        5.13        4.18      2.20 o 
  -2   6  17        6.27        8.64      2.64 o 
  -1   6  17       11.59       15.71      0.82 o 
   0   6  17        0.03       -0.34      1.06 o 
   1   6  17        1.69        2.66      1.49 o 
   2   6  17        8.37        8.83      1.48 o 
   3   6  17        3.09        2.11      1.50 o 
   4   6  17        4.34        1.23      1.57 o 
  -6   7  17        0.09        1.64      2.48 o 
  -5   7  17        0.96        0.77      1.91 o 
  -4   7  17       33.83       25.87      5.70 o 
  -3   7  17        3.55        3.80      2.37 o 
  -2   7  17       42.08       38.62      4.02 o 
  -1   7  17        5.09        9.36      3.21 o 
   0   7  17        4.34        2.53      1.05 o 
   1   7  17        0.40       -0.14      0.76 o 
   2   7  17        5.67        2.14      1.22 o 
   3   7  17       14.58        8.00      3.01 o 
  -5   8  17       14.13       10.71      4.88 o 
  -4   8  17        0.01        0.18      2.74 o 
  -3   8  17       12.46       10.91      4.76 o 
  -2   8  17       10.26        8.42      4.15 o 
  -1   8  17       21.10       23.99      3.79 o 
   0   8  17        0.43        1.00      2.48 o 
   1   8  17        0.00        1.43      2.95 o 
   2   8  17        2.56        1.18      2.26 o 
  -4   9  17       14.21        8.66      3.80 o 
  -3   9  17        2.67        0.99      2.88 o 
  -2   9  17       24.47       22.49      4.10 o 
  -1   9  17        0.84        1.31      2.71 o 
   0   9  17        0.92       -0.33      2.44 o 
   1   9  17        0.77       -0.51      2.20 o 
  -8   0  18       14.93        2.02      2.01 o 
  -6   0  18       82.28       73.31      3.76 o 
  -4   0  18       22.62       22.28      2.38 o 
  -2   0  18       21.86       26.00      2.70 o 
   0   0  18       28.33       24.74      2.60 o 
   2   0  18        0.16        0.98      1.83 o 
   4   0  18       28.71       27.01      3.82 o 
  -8   1  18        0.41        2.86      1.64 o 
  -7   1  18       58.91       65.29      3.01 o 
  -6   1  18        1.18        2.63      1.49 o 
  -5   1  18        0.21       -0.12      0.99 o 
  -4   1  18        3.79        7.77      1.59 o 
  -3   1  18        0.36        1.41      1.14 o 
  -2   1  18        0.04        0.85      1.01 o 
  -1   1  18        5.54        8.07      1.31 o 
   0   1  18        6.41        8.27      1.50 o 
   1   1  18        1.61        2.35      1.45 o 
   2   1  18        0.04        0.22      1.23 o 
   3   1  18       19.70       27.10      2.54 o 
   4   1  18        0.08       -0.77      1.26 o 
   5   1  18        0.74        0.74      1.76 o 
  -8   2  18        0.75       -0.70      1.42 o 
  -7   2  18        2.14        5.78      2.03 o 
  -6   2  18       94.55       84.95      2.99 o 
  -5   2  18        9.78       12.19      1.51 o 
  -4   2  18        4.45        5.31      1.27 o 
  -3   2  18        0.44        2.27      1.18 o 
  -2   2  18        0.21        1.64      1.22 o 
  -1   2  18        6.89        3.24      1.11 o 
   0   2  18       28.20       30.73      2.03 o 
   1   2  18        2.62        1.11      1.32 o 
   2   2  18       16.89       14.61      1.78 o 
   3   2  18        3.95        4.05      1.70 o 
   4   2  18        1.20        1.14      1.43 o 
  -8   3  18       25.32       33.56      1.96 o 
  -7   3  18        5.51        1.68      1.45 o 
  -6   3  18        5.25        2.51      1.08 o 
  -5   3  18        7.95       11.32      1.20 o 
  -4   3  18        3.41       -0.07      0.87 o 
  -3   3  18        1.38       -0.07      0.82 o 
  -2   3  18       18.33       30.54      1.55 o 
  -1   3  18        4.86        2.80      1.50 o 
   0   3  18       34.15       42.94      2.24 o 
   1   3  18        0.00        2.56      1.46 o 
   2   3  18        0.30        0.72      1.27 o 
   3   3  18        0.24        0.22      1.02 o 
   4   3  18        6.92        4.00      1.73 o 
  -8   4  18        0.16       -0.23      1.80 o 
  -7   4  18        6.29        0.54      1.24 o 
  -6   4  18        3.65        5.96      1.14 o 
  -5   4  18       22.55       28.54      3.79 o 
  -4   4  18       19.29       19.19      1.08 o 
  -3   4  18        2.44        4.51      0.94 o 
  -2   4  18       11.38        5.61      1.50 o 
  -1   4  18        6.65        6.50      1.81 o 
   0   4  18       26.23       31.36      2.18 o 
   1   4  18        0.27        0.05      0.85 o 
   2   4  18       25.33       26.64      2.50 o 
   3   4  18       12.18       13.58      1.91 o 
   4   4  18        0.61        0.50      1.27 o 
  -7   5  18       14.08       11.87      6.31 o 
  -6   5  18        1.13        1.08      1.87 o 
  -5   5  18        0.46        0.27      1.51 o 
  -4   5  18       38.77       41.12      3.23 o 
  -3   5  18        1.33        2.49      0.98 o 
  -2   5  18        3.71        4.47      1.60 o 
  -1   5  18       31.05       30.47      3.40 o 
   0   5  18       61.74       66.80      4.22 o 
   1   5  18        0.36        0.37      0.88 o 
   2   5  18        9.97        6.43      1.43 o 
   3   5  18        0.93        1.50      1.63 o 
   4   5  18        3.58        1.46      1.66 o 
  -6   6  18       12.26        3.80      2.20 o 
  -5   6  18       18.96       18.25      4.88 o 
  -4   6  18        2.08        0.90      2.03 o 
  -3   6  18       17.92       10.37      5.38 o 
  -2   6  18        2.36        1.60      2.40 o 
  -1   6  18       59.27       53.11      3.56 o 
   0   6  18        3.37        1.52      0.86 o 
   1   6  18        7.71        5.66      1.92 o 
   2   6  18        0.10        0.42      1.20 o 
   3   6  18        2.99        1.83      1.31 o 
  -6   7  18        2.56        2.48      2.59 o 
  -5   7  18        4.15        2.88      2.30 o 
  -4   7  18       32.64       44.41      4.32 o 
  -3   7  18        8.26        1.46      2.18 o 
  -2   7  18        2.05        1.98      3.22 o 
  -1   7  18       25.67       23.21      3.87 o 
   0   7  18       36.79       43.50      5.79 o 
   1   7  18        8.73        8.82      4.51 o 
   2   7  18        1.81        2.07      1.55 o 
  -5   8  18        0.02       -0.06      2.28 o 
  -4   8  18        0.25        1.47      2.98 o 
  -3   8  18        0.21        1.43      3.32 o 
  -2   8  18       12.49       16.05      4.12 o 
  -1   8  18       22.31       37.33      7.54 o 
   0   8  18        0.29        2.20      2.66 o 
   1   8  18        0.64       -0.42      2.21 o 
  -2   9  18        0.06        1.10      2.88 o 
  -1   9  18       14.55       10.89      6.31 o 
  -7   0  19        0.07        0.78      1.72 o 
  -5   0  19        1.49        2.60      1.89 o 
  -3   0  19        0.96        4.56      1.87 o 
  -1   0  19        1.16        3.48      2.13 o 
   1   0  19       13.16       10.18      2.13 o 
   3   0  19       59.06       59.18      5.11 o 
  -8   1  19        6.74        7.13      1.56 o 
  -7   1  19        0.10       -0.75      1.28 o 
  -6   1  19        9.79       11.69      3.60 o 
  -5   1  19        1.44        2.07      1.12 o 
  -4   1  19        3.44        3.68      1.45 o 
  -3   1  19        0.61        0.52      1.09 o 
  -2   1  19        3.62        4.40      1.26 o 
  -1   1  19        0.21       -0.47      0.99 o 
   0   1  19       38.58       50.73      2.39 o 
   1   1  19        0.90       -0.07      1.14 o 
   2   1  19       11.16       12.38      2.09 o 
   3   1  19        0.30       -1.05      1.41 o 
   4   1  19        9.15        7.29      1.55 o 
  -8   2  19        3.20        0.47      1.23 o 
  -7   2  19        0.25       -0.28      0.98 o 
  -6   2  19        9.45        2.37      1.83 o 
  -5   2  19       11.73       12.00      2.91 o 
  -4   2  19        4.69        4.97      1.36 o 
  -3   2  19        0.00        0.11      0.92 o 
  -2   2  19       30.31       23.88      1.78 o 
  -1   2  19        3.94        3.72      1.40 o 
   0   2  19        5.52        5.92      2.02 o 
   1   2  19        3.36        1.67      1.38 o 
   2   2  19        4.24        4.11      1.64 o 
   3   2  19       11.61       13.73      2.12 o 
   4   2  19        6.24        7.11      1.65 o 
  -7   3  19        8.55        1.62      1.28 o 
  -6   3  19        0.00        0.43      1.08 o 
  -5   3  19       19.44       22.11      2.89 o 
  -4   3  19        8.81        7.66      1.74 o 
  -3   3  19        5.41        8.78      1.38 o 
  -2   3  19        5.56        5.64      1.38 o 
  -1   3  19        4.36        3.23      1.82 o 
   0   3  19        3.27        1.42      1.67 o 
   1   3  19        1.65        1.92      1.64 o 
   2   3  19        0.13        2.30      1.40 o 
   3   3  19        0.46        1.81      1.31 o 
   4   3  19        6.70        5.32      1.94 o 
  -7   4  19        0.05        0.15      1.68 o 
  -6   4  19       20.11       27.04      1.95 o 
  -5   4  19        3.19        0.52      1.01 o 
  -4   4  19       24.27       23.34      3.15 o 
  -3   4  19       18.49       18.23      1.21 o 
  -2   4  19       20.94       27.68      1.94 o 
  -1   4  19       15.41       16.43      1.94 o 
   0   4  19        0.00       -0.49      1.48 o 
   1   4  19        5.26        5.16      1.24 o 
   2   4  19        2.18        3.37      1.47 o 
   3   4  19        2.36        1.71      1.33 o 
  -6   5  19        5.08        4.62      2.80 o 
  -5   5  19       17.23       20.98      4.07 o 
  -4   5  19        0.00       -0.09      1.38 o 
  -3   5  19        6.93        8.63      1.87 o 
  -2   5  19        5.61        0.76      0.94 o 
  -1   5  19       16.31       13.72      1.84 o 
   0   5  19       14.24       12.81      1.81 o 
   1   5  19        4.53        4.44      1.10 o 
   2   5  19        2.24        0.34      1.10 o 
   3   5  19        2.34        0.92      1.41 o 
  -6   6  19        2.08        1.87      2.16 o 
  -5   6  19        0.14        0.05      1.59 o 
  -4   6  19        6.49        3.81      2.60 o 
  -3   6  19       12.66       12.02      6.35 o 
  -2   6  19       22.70       27.91      5.90 o 
  -1   6  19        2.38        4.82      2.43 o 
   0   6  19        2.71        2.13      1.02 o 
   1   6  19        4.58        1.45      1.11 o 
   2   6  19        0.35       -0.63      1.05 o 
  -5   7  19        3.72        1.99      2.29 o 
  -4   7  19       12.71        5.06      2.85 o 
  -3   7  19        1.72        1.48      2.18 o 
  -2   7  19        0.43        1.03      2.52 o 
  -1   7  19        3.28        4.71      3.16 o 
   0   7  19       20.22       16.09      8.67 o 
   1   7  19        2.14        1.89      2.49 o 
  -3   8  19        0.55        0.40      2.51 o 
  -2   8  19        0.96       -0.04      2.39 o 
  -1   8  19       11.20       10.04      3.49 o 
   0   8  19        3.78        4.52      3.45 o 
  -6   0  20       84.63      126.06      7.31 o 
  -4   0  20        3.14        3.34      2.15 o 
  -2   0  20       34.36       32.67      2.92 o 
   0   0  20        1.32        3.08      1.89 o 
   2   0  20        3.08        5.96      3.02 o 
  -7   1  20       15.73        8.09      3.30 o 
  -6   1  20        9.80        4.63      1.87 o 
  -5   1  20       29.35       24.33      1.92 o 
  -4   1  20        5.32        5.02      1.47 o 
  -3   1  20       54.96       67.39      2.57 o 
  -2   1  20        5.10        4.95      1.48 o 
  -1   1  20        6.42       13.29      1.90 o 
   0   1  20       20.11       25.00      2.00 o 
   1   1  20        2.95        3.44      1.63 o 
   2   1  20        1.83        3.97      1.72 o 
   3   1  20        0.20       -0.66      1.51 o 
  -7   2  20        8.82        4.28      2.10 o 
  -6   2  20       42.31       54.09      3.49 o 
  -5   2  20        9.14       16.17      3.39 o 
  -4   2  20        4.22        2.06      1.27 o 
  -3   2  20       27.21       30.57      1.97 o 
  -2   2  20       19.90       18.63      1.91 o 
  -1   2  20       24.33       27.85      2.33 o 
   0   2  20        2.41        1.75      1.57 o 
   1   2  20        1.17        0.40      1.31 o 
   2   2  20        1.21        1.67      1.53 o 
   3   2  20       11.89       13.59      2.05 o 
  -7   3  20        0.50        0.12      1.03 o 
  -6   3  20       14.69       -0.84      2.29 o 
  -5   3  20        4.07        3.37      1.16 o 
  -4   3  20       41.15       48.33      2.14 o 
  -3   3  20        0.03        0.30      1.22 o 
  -2   3  20        1.28        2.35      1.20 o 
  -1   3  20       12.75       10.18      2.05 o 
   0   3  20       84.05      105.83      3.55 o 
   1   3  20        0.05       -0.94      1.46 o 
   2   3  20        3.37        0.53      1.31 o 
   3   3  20        0.30        0.93      1.43 o 
  -6   4  20        1.22        0.77      2.52 o 
  -5   4  20        3.56        3.08      3.16 o 
  -4   4  20        3.32        1.89      1.19 o 
  -3   4  20       19.17        8.06      4.27 o 
  -2   4  20        0.91       -0.02      1.12 o 
  -1   4  20       25.67       26.96      4.20 o 
   0   4  20        6.80        8.99      1.93 o 
   1   4  20        0.13        0.54      0.87 o 
   2   4  20        0.27       -0.59      1.38 o 
  -6   5  20        4.21        3.40      2.68 o 
  -5   5  20        2.20        1.49      2.72 o 
  -4   5  20        7.93        4.26      2.51 o 
  -3   5  20        7.58        6.20      3.56 o 
  -2   5  20        3.54        1.12      2.03 o 
  -1   5  20        0.02        0.09      0.73 o 
   0   5  20       28.01       33.05      2.00 o 
   1   5  20        0.71        0.99      1.06 o 
   2   5  20        2.21        0.64      1.20 o 
  -5   6  20        0.16        0.50      2.01 o 
  -4   6  20        0.07       -0.28      1.73 o 
  -3   6  20        0.96        1.89      2.27 o 
  -2   6  20        9.03        6.46      2.98 o 
  -1   6  20       10.35        4.73      2.75 o 
   0   6  20        1.46        0.63      2.20 o 
   1   6  20        7.96        5.49      2.42 o 
  -4   7  20        1.20       -0.53      2.20 o 
  -3   7  20        1.82        2.95      2.43 o 
  -2   7  20        1.17        3.03      2.56 o 
  -1   7  20       21.92       34.13      7.24 o 
   0   7  20        0.84        2.89      4.30 o 
  -7   0  21        2.83        3.18      2.11 o 
  -5   0  21        0.03        1.46      2.43 o 
  -3   0  21        0.38       -0.38      2.13 o 
  -1   0  21        0.75        4.09      1.98 o 
   1   0  21        1.55        0.56      2.65 o 
  -6   1  21       11.24        4.15      1.91 o 
  -5   1  21        0.10        0.08      0.92 o 
  -4   1  21        0.70        0.31      1.21 o 
  -3   1  21        1.12       -0.25      1.10 o 
  -2   1  21        0.63       -0.44      1.36 o 
  -1   1  21        1.27        0.34      1.14 o 
   0   1  21        0.61       -0.83      1.23 o 
   1   1  21        3.66        5.09      1.93 o 
   2   1  21        1.51        1.03      1.60 o 
  -6   2  21        1.32        0.18      1.07 o 
  -5   2  21        0.46       -0.07      0.99 o 
  -4   2  21        1.38        2.87      1.49 o 
  -3   2  21        0.13        0.52      1.09 o 
  -2   2  21        1.30        1.80      1.31 o 
  -1   2  21        3.76        2.87      1.33 o 
   0   2  21        0.50        1.05      1.49 o 
   1   2  21        0.97        1.12      1.63 o 
   2   2  21        1.31        0.69      1.83 o 
  -6   3  21        2.25        1.51      1.11 o 
  -5   3  21        3.78        0.79      1.17 o 
  -4   3  21        0.11       -0.78      0.95 o 
  -3   3  21        7.27        4.29      1.68 o 
  -2   3  21        1.47        0.74      1.12 o 
  -1   3  21        1.49        0.59      1.58 o 
   0   3  21        0.03        1.29      1.52 o 
   1   3  21        8.31       12.13      2.34 o 
   2   3  21        0.18        1.45      1.29 o 
  -5   4  21        0.74       -0.36      2.40 o 
  -4   4  21       12.61       -0.28      1.93 o 
  -3   4  21        0.07       -0.27      0.99 o 
  -2   4  21        4.44       -0.02      1.30 o 
  -1   4  21        2.72        1.08      1.74 o 
   0   4  21        1.80        0.06      1.46 o 
   1   4  21        1.47        1.85      1.29 o 
  -5   5  21       15.22        6.28      4.19 o 
  -4   5  21        2.66        0.30      2.18 o 
  -3   5  21        0.11        0.69      2.10 o 
  -2   5  21        0.23        1.38      2.64 o 
  -1   5  21       13.99        8.46      6.68 o 
   0   5  21        0.00        0.91      1.00 o 
   1   5  21        0.64       -0.36      1.21 o 
  -4   6  21       10.19        3.51      2.33 o 
  -3   6  21        1.72        1.40      2.09 o 
  -2   6  21       18.91       18.00      6.03 o 
  -1   6  21        0.06        0.41      1.76 o 
  -6   0  22        0.27       -0.92      1.74 o 
  -4   0  22       27.39       37.42      3.72 o 
  -2   0  22        0.10        1.38      2.24 o 
   0   0  22       30.62       37.98      3.76 o 
  -6   1  22        2.08        1.46      1.40 o 
  -5   1  22        3.16        1.81      1.38 o 
  -4   1  22        1.68        0.19      1.43 o 
  -3   1  22        1.28       -0.30      1.28 o 
  -2   1  22       11.49       10.31      2.60 o 
  -1   1  22       56.25       67.09      2.94 o 
   0   1  22        5.40        3.25      2.08 o 
   1   1  22        0.00       -0.16      1.51 o 
  -5   2  22        6.64        8.61      2.13 o 
  -4   2  22        4.74        2.08      1.56 o 
  -3   2  22       13.27        6.08      2.77 o 
  -2   2  22        5.02        1.95      1.45 o 
  -1   2  22        0.17       -0.98      1.77 o 
   0   2  22       10.70        2.97      2.33 o 
   1   2  22        8.06        6.57      3.49 o 
  -5   3  22        9.87        3.60      2.26 o 
  -4   3  22        0.09        0.93      1.17 o 
  -3   3  22        3.88        2.16      1.46 o 
  -2   3  22       27.72       40.30      3.30 o 
  -1   3  22        0.91       -0.84      1.89 o 
   0   3  22       16.60        4.59      3.35 o 
   1   3  22        0.84       -0.48      1.50 o 
  -4   4  22        2.54        0.08      1.95 o 
  -3   4  22        9.01        0.43      2.43 o 
  -2   4  22        1.84        1.67      1.60 o 
  -1   4  22        2.85        2.61      2.02 o 
   0   4  22        0.85        1.22      1.65 o 
  -3   5  22        5.83        2.10      2.44 o 
  -2   5  22        2.51        1.86      2.64 o 
  -1   5  22        5.19        2.86      2.47 o 
  -3   0  23        5.74       -0.40      2.01 o 
  -1   0  23        3.39        3.89      2.42 o 
  -4   1  23        1.66        1.63      1.52 o 
  -3   1  23        0.02       -0.59      1.33 o 
  -2   1  23        2.02        2.14      1.71 o 
  -1   1  23        3.92        2.11      1.60 o 
   0   1  23        0.03        1.76      2.16 o 
  -4   2  23        8.14        1.12      1.37 o 
  -3   2  23        1.00        0.30      1.09 o 
  -2   2  23        2.43        1.25      1.73 o 
  -1   2  23        0.11        0.03      1.61 o 
  -3   3  23        0.69       -0.39      1.03 o 
  -2   3  23        0.01       -0.52      1.80 o 
  -1   3  23        8.77        4.68      3.19 o 
                                                 
